# Supplementary material for: Spatiotemporal network motif reveals the biological traits of developmental gene regulatory networks in Drosophila melanogaster
Source: BMC Syst Biol. 2012 May 1;6:31. doi: 10.1186/1752-0509-6-31 (PMC3434043; doi:10.1186/1752-0509-6-31)
Supplement: Additional file 2: — This file includes the interactions in the gene regulatory network of Drosophila melanogaster. [file 1752-0509-6-31-S2.xls]

## Sheet: sheet1
early embryogenesis									middle embryogenesis										late embryogenesis
stage	class	gene		stage	class	annotation	gene		stage	class	annotation	gene		stage	class	annotation	gene		stage	class	annotation	gene		stage	class	annotation	gene
stage1-3	maternal	abd-A		stage4-6	ecto	amnioserosa AISN	dap		stage7-8	ecto	amnioserosa A	peb		stage9-10	ecto	amnioserosa	bnb		stage11-12	ecto	amnioserosa	bnb		stage13-16	ecto	amnioserosa	bnb
stage1-3	maternal	Adf1		stage4-6	ecto	amnioserosa AISN	HLHm5		stage7-8	ecto	amnioserosa A	Ance		stage9-10	ecto	amnioserosa	Ance		stage11-12	ecto	amnioserosa	dap		stage13-16	ecto	amnioserosa	retn
stage1-3	maternal	Adh		stage4-6	ecto	amnioserosa AISN	Ance		stage7-8	ecto	amnioserosa A	antp		stage9-10	ecto	amnioserosa	antp		stage11-12	ecto	amnioserosa	retn		stage13-16	ecto	amnioserosa	Doc1
stage1-3	maternal	bcd		stage4-6	ecto	amnioserosa AISN	antp		stage7-8	ecto	amnioserosa A	Doc1		stage9-10	ecto	amnioserosa	Doc1		stage11-12	ecto	amnioserosa	tup		stage13-16	ecto	antennal sense organ	argos
stage1-3	maternal	brk		stage4-6	ecto	amnioserosa AISN	Doc1		stage7-8	ecto	amnioserosa A	Doc3		stage9-10	ecto	amnioserosa	tup		stage11-12	ecto	amnioserosa	twi		stage13-16	ecto	antennalsenseorgan	ase
stage1-3	maternal	cad		stage4-6	ecto	amnioserosa AISN	Doc3		stage7-8	ecto	amnioserosa A	tsh		stage9-10	ecto	amnioserosa	twi		stage11-12	ecto	amnioserosa	ush		stage13-16	ecto	antennalsenseorgan	ems
stage1-3	maternal	Caki		stage4-6	ecto	amnioserosa AISN	peb		stage7-8	ecto	amnioserosa A	tup		stage9-10	ecto	amnioserosa PR	peb		stage11-12	ecto	amnioserosa	Ance		stage13-16	ecto	antennalsenseorgan	ct
stage1-3	maternal	cas		stage4-6	ecto	amnioserosa AISN	scw		stage7-8	ecto	amnioserosa A	twi		stage9-10	ecto	amnioserosa PR	Ance		stage11-12	ecto	amnioserosa	antp		stage13-16	ecto	clypeolabrum	kni
stage1-3	maternal	CG12177		stage4-6	ecto	amnioserosa AISN	tkv		stage7-8	ecto	amnioserosa A	ush		stage9-10	ecto	amnioserosa PR	antp		stage11-12	ecto	amnioserosa	Doc1		stage13-16	ecto	clypeolabrum	retn
stage1-3	maternal	dap		stage4-6	ecto	amnioserosa AISN	tsh		stage7-8	ecto	amnioserosa A	zen		stage9-10	ecto	amnioserosa PR	Doc1		stage11-12	ecto	amnioserosa	Doc3		stage13-16	ecto	clypeolabrum	h
stage1-3	maternal	delta		stage4-6	ecto	amnioserosa AISN	tup		stage7-8	ecto	amnioserosaA	dap		stage9-10	ecto	amnioserosa PR	Doc3		stage11-12	ecto	amnioserosa	peb		stage13-16	ecto	clypeolabrum	pnt
stage1-3	maternal	dorsal		stage4-6	ecto	amnioserosa AISN	twi		stage7-8	ecto	amnioserosaA	HLHm5		stage9-10	ecto	amnioserosa PR	tup		stage11-12	ecto	antennal PR1	ush		stage13-16	ecto	clypeolabrum	shn
stage1-3	maternal	Dref		stage4-6	ecto	amnioserosa AISN	ush		stage7-8	ecto	antennalPRA	ems		stage9-10	ecto	amnioserosa PR	twi		stage11-12	ecto	antennal PR1	argos		stage13-16	ecto	epipharynx	HLHm7
stage1-3	maternal	E2f		stage4-6	ecto	amnioserosa AISN	zen		stage7-8	ecto	clypeolabrum A	ppa		stage9-10	ecto	amnioserosa PR	ush		stage11-12	ecto	antennal PR1	slp1		stage13-16	ecto	epipharynx	Hr46
stage1-3	maternal	Eip74EF		stage4-6	ecto	antennalPRAISN	ems		stage7-8	ecto	clypeolabrumA	ems		stage9-10	ecto	amnioserosaPR	dap		stage11-12	ecto	antennalPR1	ase		stage13-16	ecto	epipharynx	m2
stage1-3	maternal	exd		stage4-6	ecto	clypeolabrum AISN	ppa		stage7-8	ecto	clypeolabrumA	kni		stage9-10	ecto	amnioserosaPR	retn		stage11-12	ecto	antennalPR1	ems		stage13-16	ecto	epipharynx	N
stage1-3	maternal	ftz-f1		stage4-6	ecto	clypeolabrum AISN	tup		stage7-8	ecto	clypeolabrumA	retn		stage9-10	ecto	amnioserosa	fkh		stage11-12	ecto	antennalPR1	Poxn		stage13-16	ecto	epipharynx	Doc1
stage1-3	maternal	gt		stage4-6	ecto	clypeolabrum AISN	twi		stage7-8	ecto	clypeolabrumA	Egfr		stage9-10	ecto	antennal PR2	slp1		stage11-12	ecto	antennal PR1	gsb		stage13-16	ecto	epipharynx	en
stage1-3	maternal	Hand		stage4-6	ecto	clypeolabrum AISN	nub		stage7-8	ecto	clypeolabrumA	h		stage9-10	ecto	antennalPR2	ems		stage11-12	ecto	clypeo-labral PR	tld		stage13-16	ecto	epipharynx	knrl
stage1-3	maternal	hb		stage4-6	ecto	clypeolabrum AISN	pnr		stage7-8	ecto	clypeolabrumA	pnt		stage9-10	ecto	antennalPR2	Poxn		stage11-12	ecto	clypeo-labral PR	tkv		stage13-16	ecto	epipharynx	ppa
stage1-3	maternal	hig		stage4-6	ecto	clypeolabrumAISN	kni		stage7-8	ecto	clypeolabrumA	shn		stage9-10	ecto	antennal PR2	gsb		stage11-12	ecto	clypeo-labral PR	tup		stage13-16	ecto	epipharynx	slp1
stage1-3	maternal	ind		stage4-6	ecto	clypeolabrumAISN	retn		stage7-8	ecto	clypeolabrum A	nub		stage9-10	ecto	clypeolabrum PR	ppa		stage11-12	ecto	clypeo-labral PR	twi		stage13-16	ecto	epipharynx	slp2
stage1-3	maternal	jing		stage4-6	ecto	clypeolabrumAISN	h		stage7-8	ecto	clypeolabrum A	pnr		stage9-10	ecto	clypeolabrum PR	prd		stage11-12	ecto	clypeo-labral PR	wg		stage13-16	ecto	epipharynx	sog
stage1-3	maternal	kni		stage4-6	ecto	clypeolabrumAISN	shn		stage7-8	ecto	dors ectoderm PR	odd		stage9-10	ecto	clypeolabrum PR	Doc3		stage11-12	ecto	clypeo-labral PR	Doc1		stage13-16	ecto	epipharynx	tkv
stage1-3	maternal	lola		stage4-6	ecto	dors ectoderm A	kr		stage7-8	ecto	dors ectoderm PR	peb		stage9-10	ecto	clypeolabrum PR	tup		stage11-12	ecto	clypeo-labral PR	en		stage13-16	ecto	epipharynx	tld
stage1-3	maternal	mad		stage4-6	ecto	dors ectoderm A	nub		stage7-8	ecto	dors ectoderm PR	ppa		stage9-10	ecto	clypeolabrum PR	twi		stage11-12	ecto	clypeo-labral PR	odd		stage13-16	ecto	epipharynx	ttk
stage1-3	maternal	Med		stage4-6	ecto	dors ectoderm A	peb		stage7-8	ecto	dors ectoderm PR	prd		stage9-10	ecto	clypeolabrumPR	ems		stage11-12	ecto	clypeo-labral PR	ppa		stage13-16	ecto	epipharynx	wg
stage1-3	maternal	Mef2		stage4-6	ecto	dors ectoderm A	pnr		stage7-8	ecto	dors ectoderm PR	run		stage9-10	ecto	clypeolabrumPR	kni		stage11-12	ecto	clypeo-labral PR	prd		stage13-16	ecto	labialsensorycomplex	ase
stage1-3	maternal	Mes4		stage4-6	ecto	dors ectoderm A	prd		stage7-8	ecto	dors ectoderm PR	slp1		stage9-10	ecto	clypeolabrumPR	retn		stage11-12	ecto	clypeo-labral PR	slp1		stage13-16	ecto	labialsensorycomplex	e
stage1-3	maternal	mod		stage4-6	ecto	dors ectoderm A	tsh		stage7-8	ecto	dors ectoderm PR	slp2		stage9-10	ecto	clypeolabrumPR	Egfr		stage11-12	ecto	clypeo-labral PR	slp2		stage13-16	ecto	labialsensorycomplex	pros
stage1-3	maternal	mus209		stage4-6	ecto	dors ectoderm AISN	Ance		stage7-8	ecto	dors ectoderm PR	abd-A		stage9-10	ecto	clypeolabrumPR	pnt		stage11-12	ecto	clypeo-labralPR	ems		stage13-16	ecto	labral sensory complex	slp2
stage1-3	maternal	neur		stage4-6	ecto	dors ectoderm AISN	antp		stage7-8	ecto	dors ectoderm PR	ci		stage9-10	ecto	clypeolabrumPR	shn		stage11-12	ecto	clypeo-labralPR	kni		stage13-16	ecto	labralsensorycomplex	Egfr
stage1-3	maternal	opa		stage4-6	ecto	dors ectoderm AISN	cad		stage7-8	ecto	dors ectoderm PR	Doc1		stage9-10	ecto	dors ectoderm PR	odd		stage11-12	ecto	clypeo-labralPR	retn		stage13-16	ecto	labralsensorycomplex	pros
stage1-3	maternal	Phm		stage4-6	ecto	dors ectoderm AISN	ci		stage7-8	ecto	dors ectoderm PR	Doc3		stage9-10	ecto	dors ectoderm PR	ppa		stage11-12	ecto	clypeo-labralPR	Egfr		stage13-16	ecto	adultclypeo-labralPR	esg
stage1-3	maternal	Phm		stage4-6	ecto	dors ectoderm AISN	Doc1		stage7-8	ecto	dors ectoderm PR	E2f		stage9-10	ecto	dors ectoderm PR	run		stage11-12	ecto	clypeo-labralPR	h		stage13-16	ecto	epipharynx	nub
stage1-3	maternal	Pka-C1		stage4-6	ecto	dors ectoderm AISN	Doc3		stage7-8	ecto	dors ectoderm PR	en		stage9-10	ecto	dors ectoderm PR	slp1		stage11-12	ecto	clypeo-labralPR	pnt		stage13-16	ecto	epipharynx	pnr
stage1-3	maternal	pnt		stage4-6	ecto	dors ectoderm AISN	Dr		stage7-8	ecto	dors ectoderm PR	kr		stage9-10	ecto	dors ectoderm PR	so		stage11-12	ecto	clypeo-labralPR	sc		stage13-16	ecto	brain	Adf1
stage1-3	maternal	Poxn		stage4-6	ecto	dors ectoderm AISN	en		stage7-8	ecto	dors ectoderm PR	tld		stage9-10	ecto	dors ectoderm PR	argos		stage11-12	ecto	clypeo-labralPR	shn		stage13-16	ecto	central nervous sys	Adf1
stage1-3	maternal	retn		stage4-6	ecto	dors ectoderm AISN	grh		stage7-8	ecto	dors ectoderm PR	tsh		stage9-10	ecto	dors ectoderm PR	ci		stage11-12	ecto	labial sensory complex PR	prd		stage13-16	ecto	head epidermis	Ance
stage1-3	maternal	S		stage4-6	ecto	dors ectoderm AISN	gsb		stage7-8	ecto	dors ectoderm PR	tup		stage9-10	ecto	dors ectoderm PR	Doc1		stage11-12	ecto	labialsensorycomplexPR	ase		stage13-16	ecto	head epidermis dors	Ance
stage1-3	maternal	sax		stage4-6	ecto	dors ectoderm AISN	gt		stage7-8	ecto	dors ectoderm PR	twi		stage9-10	ecto	dors ectoderm PR	Doc3		stage11-12	ecto	labialsensorycomplexPR	ems		stage13-16	ecto	head epidermis	antp
stage1-3	maternal	shn		stage4-6	ecto	dors ectoderm AISN	hb		stage7-8	ecto	dors ectoderm PR	Ubx		stage9-10	ecto	dors ectoderm PR	knrl		stage11-12	ecto	labialsensorycomplexPR	Poxn		stage13-16	ecto	head epidermis dors	antp
stage1-3	maternal	Slbp		stage4-6	ecto	dors ectoderm AISN	htl		stage7-8	ecto	dors ectoderm PR	ush		stage9-10	ecto	dors ectoderm PR	tkv		stage11-12	ecto	labialsensorycomplexPR	pros		stage13-16	ecto	brain	ap
stage1-3	maternal	spi		stage4-6	ecto	dors ectoderm AISN	Ilp4		stage7-8	ecto	dors ectoderm PR	wg		stage9-10	ecto	dors ectoderm PR	tld		stage11-12	ecto	labral sensory complex PR	odd		stage13-16	ecto	centralbrainneuron	ap
stage1-3	maternal	Su(H)		stage4-6	ecto	dors ectoderm AISN	knrl		stage7-8	ecto	dors ectoderm PR	zen		stage9-10	ecto	dors ectoderm PR	tsh		stage11-12	ecto	labralsensorycomplexPR	Egfr		stage13-16	ecto	centralnervoussys	ap
stage1-3	maternal	tkv		stage4-6	ecto	dors ectoderm AISN	neur		stage7-8	ecto	dorsectodermPR	ems		stage9-10	ecto	dors ectoderm PR	tup		stage11-12	ecto	labralsensorycomplexPR	Poxn		stage13-16	ecto	sensorysyshead	ase
stage1-3	maternal	tor		stage4-6	ecto	dors ectoderm AISN	odd		stage7-8	ecto	dorsectodermPR	kni		stage9-10	ecto	dors ectoderm PR	twi		stage11-12	ecto	labralsensorycomplexPR	pros		stage13-16	ecto	neuroblastsofcentralbrain	ase
stage1-3	maternal	ttk		stage4-6	ecto	dors ectoderm AISN	peb		stage7-8	ecto	dorsectodermPR	retn		stage9-10	ecto	dors ectoderm PR	Ubx		stage11-12	ecto	clypeo-labral PR	gsb		stage13-16	ecto	neuroblastsofventnervoussys	ase
stage1-3	maternal	tup		stage4-6	ecto	dors ectoderm AISN	ppa		stage7-8	ecto	dorsectodermPR	salm		stage9-10	ecto	dors ectoderm PR	ush		stage11-12	ecto	epipharynx PR P1	nub		stage13-16	ecto	brain	ase
stage1-3	maternal	twi		stage4-6	ecto	dors ectoderm AISN	run		stage7-8	ecto	dorsectodermPR	comm		stage9-10	ecto	dors ectoderm PR	wg		stage11-12	ecto	epipharynx PR P1	pnr		stage13-16	ecto	centralbrainglia	ase
stage1-3	maternal	zfh1		stage4-6	ecto	dors ectoderm AISN	scw		stage7-8	ecto	dorsectodermPR	Dfd		stage9-10	ecto	dors epidermis A	ci		stage11-12	ecto	brain PR	ac		stage13-16	ecto	centralbrainneuron	ase
				stage4-6	ecto	dors ectoderm AISN	slp1		stage7-8	ecto	dorsectodermPR	esg		stage9-10	ecto	dorsectodermPR	ap		stage11-12	ecto	brain PR	Adf1		stage13-16	ecto	centralbrainsurfaceglia	ase
				stage4-6	ecto	dors ectoderm AISN	slp2		stage7-8	ecto	dorsectodermPR	eve		stage9-10	ecto	dorsectodermPR	ems		stage11-12	ecto	head epidermis dors PR P1	Ance		stage13-16	ecto	central nervous sys	bi
				stage4-6	ecto	dors ectoderm AISN	Su(H)		stage7-8	ecto	dorsectodermPR	exd		stage9-10	ecto	dorsectodermPR	kni		stage11-12	ecto	head epidermis dors PR P1	antp		stage13-16	ecto	sensory sys head	bi
				stage4-6	ecto	dors ectoderm AISN	tkv		stage7-8	ecto	dorsectodermPR	h		stage9-10	ecto	dorsectodermPR	retn		stage11-12	ecto	brainPR	ap		stage13-16	ecto	brain	br
				stage4-6	ecto	dors ectoderm AISN	tld		stage7-8	ecto	dorsectodermPR	kr		stage9-10	ecto	dorsectodermPR	salm		stage11-12	ecto	brainPR	ase		stage13-16	ecto	central nervous sys	br
				stage4-6	ecto	dors ectoderm AISN	tup		stage7-8	ecto	dorsectodermPR	opa		stage9-10	ecto	dorsectodermPR	comm		stage11-12	ecto	brain PR	bi		stage13-16	ecto	head epidermis	brk
				stage4-6	ecto	dors ectoderm AISN	twi		stage7-8	ecto	dorsectodermPR	retn		stage9-10	ecto	dorsectodermPR	Dfd		stage11-12	ecto	brain PR	brk		stage13-16	ecto	brain	Caki
				stage4-6	ecto	dors ectoderm AISN	Ubx		stage7-8	ecto	dorsectodermPR	Scr		stage9-10	ecto	dorsectodermPR	delta		stage11-12	ecto	head epidermis PR P1	brk		stage13-16	ecto	centralnervoussys	Caki
				stage4-6	ecto	dors ectoderm AISN	ush		stage7-8	ecto	dorsectodermPR	shn		stage9-10	ecto	dorsectodermPR	esg		stage11-12	ecto	brainPR	Caki		stage13-16	ecto	brain	cas
				stage4-6	ecto	dors ectoderm AISN	wg		stage7-8	ecto	dors ectoderm PR	grh		stage9-10	ecto	dorsectodermPR	exd		stage11-12	ecto	brain PR	cas		stage13-16	ecto	central brain glia	cas
				stage4-6	ecto	dors ectoderm AISN	zen		stage7-8	ecto	dors ectoderm PR	gsb		stage9-10	ecto	dorsectodermPR	h		stage11-12	ecto	head epidermis PR P1	ci		stage13-16	ecto	central brain neuron	cas
				stage4-6	ecto	dorsectodermA	Dfd		stage7-8	ecto	central brain A	brk		stage9-10	ecto	dorsectodermPR	HLHm7		stage11-12	ecto	brainPR	comm		stage13-16	ecto	central nervous sys	cas
				stage4-6	ecto	dorsectodermA	eve		stage7-8	ecto	central brain A	sog		stage9-10	ecto	dorsectodermPR	Med		stage11-12	ecto	procephalonPR	comm		stage13-16	ecto	brain	CG12177
				stage4-6	ecto	dorsectodermA	h		stage7-8	ecto	centralbrainA	ind		stage9-10	ecto	dorsectodermPR	nvy		stage11-12	ecto	brainPR	delta		stage13-16	ecto	head epidermis	ci
				stage4-6	ecto	dorsectodermA	kr		stage7-8	ecto	centralbrainA	vnd		stage9-10	ecto	dorsectodermPR	pnt		stage11-12	ecto	brain PR	Doc1		stage13-16	ecto	sensorysyshead	comm
				stage4-6	ecto	dorsectodermA	salm		stage7-8	ecto	procephalic ectoderm A	neur		stage9-10	ecto	dorsectodermPR	Poxn		stage11-12	ecto	head epidermis dors PR P1	Doc1		stage13-16	ecto	brain	comm
				stage4-6	ecto	dorsectodermA	shn		stage7-8	ecto	procephalic ectoderm A	odd		stage9-10	ecto	dorsectodermPR	rho		stage11-12	ecto	brainPR	Dref		stage13-16	ecto	centralnervoussys	comm
				stage4-6	ecto	dorsectodermAISN	aop		stage7-8	ecto	procephalic ectoderm A	ppa		stage9-10	ecto	dorsectodermPR	Scr		stage11-12	ecto	brain PR	E2f		stage13-16	ecto	sensorynervoussysPR	ct
				stage4-6	ecto	dorsectodermAISN	bnb		stage7-8	ecto	procephalic ectoderm A	prd		stage9-10	ecto	dorsectodermPR	shn		stage11-12	ecto	central brain neuron	E2f		stage13-16	ecto	sensorysyshead	ct
				stage4-6	ecto	dorsectodermAISN	comm		stage7-8	ecto	procephalic ectoderm A	run		stage9-10	ecto	dorsepidermisA	ems		stage11-12	ecto	central brain surface glia	E2f		stage13-16	ecto	brain	ct
				stage4-6	ecto	dorsectodermAISN	Dfd		stage7-8	ecto	procephalic ectoderm A	S		stage9-10	ecto	dorsepidermisA	kni		stage11-12	ecto	brainPR	ems		stage13-16	ecto	centralnervoussys	ct
				stage4-6	ecto	dorsectodermAISN	Egfr		stage7-8	ecto	procephalic ectoderm A	sax		stage9-10	ecto	dorsepidermisA	retn		stage11-12	ecto	headepidermislateralPRP1	ems		stage13-16	ecto	sensorysyshead	dap
				stage4-6	ecto	dorsectodermAISN	esg		stage7-8	ecto	procephalic ectoderm A	scw		stage9-10	ecto	dorsepidermisA	salm		stage11-12	ecto	headepidermisPRP1	ems		stage13-16	ecto	brain	dap
				stage4-6	ecto	dorsectodermAISN	eve		stage7-8	ecto	procephalic ectoderm A	slp1		stage9-10	ecto	dorsridgeA	Dfd		stage11-12	ecto	headepidermisventP1	ems		stage13-16	ecto	headepidermisdors	Ddc
				stage4-6	ecto	dorsectodermAISN	exd		stage7-8	ecto	procephalic ectoderm A	Ance		stage9-10	ecto	gnathallobesA	ems		stage11-12	ecto	brain PR	en		stage13-16	ecto	brain	Ddc
				stage4-6	ecto	dorsectodermAISN	h		stage7-8	ecto	procephalic ectoderm A	antp		stage9-10	ecto	gnathallobesA	Dfd		stage11-12	ecto	head epidermis PR P1	en		stage13-16	ecto	centralbrainneuron	Ddc
				stage4-6	ecto	dorsectodermAISN	kni		stage7-8	ecto	procephalic ectoderm A	argos		stage9-10	ecto	tracheal sys A	peb		stage11-12	ecto	brainPR	esg		stage13-16	ecto	head epidermis	Dr
				stage4-6	ecto	dorsectodermAISN	opa		stage7-8	ecto	procephalic ectoderm A	cas		stage9-10	ecto	trachealsysA	ems		stage11-12	ecto	headepidermisPRP1	esg		stage13-16	ecto	brain	Dref
				stage4-6	ecto	dorsectodermAISN	retn		stage7-8	ecto	procephalic ectoderm A	ci		stage9-10	ecto	dors ectoderm PR	gsb		stage11-12	ecto	procephalonPR	esg		stage13-16	ecto	brain	Dscam
				stage4-6	ecto	dorsectodermAISN	rho		stage7-8	ecto	procephalic ectoderm A	Doc1		stage9-10	ecto	procephalic ectoderm PR	argos		stage11-12	ecto	brainPR	exd		stage13-16	ecto	centralnervoussys	Dscam
				stage4-6	ecto	dorsectodermAISN	Scr		stage7-8	ecto	procephalic ectoderm A	Doc3		stage9-10	ecto	centralbrainPRP3	ase		stage11-12	ecto	brainPR	ey		stage13-16	ecto	sensorysyshead	e
				stage4-6	ecto	dorsectodermAISN	shn		stage7-8	ecto	procephalic ectoderm A	Dr		stage9-10	ecto	procephalic ectoderm PR	bi		stage11-12	ecto	brain PR	fkh		stage13-16	ecto	headepidermis	e
				stage4-6	ecto	ectoderm AISN	Ance		stage7-8	ecto	procephalic ectoderm A	E2f		stage9-10	ecto	procephalicectodermPR	bnb		stage11-12	ecto	procephalon PR	gt		stage13-16	ecto	brain	E2f
				stage4-6	ecto	ectoderm AISN	antp		stage7-8	ecto	procephalic ectoderm A	en		stage9-10	ecto	central brain PR P3	brk		stage11-12	ecto	brain PR	hb		stage13-16	ecto	central nervous sys	E2f
				stage4-6	ecto	ectoderm AISN	argos		stage7-8	ecto	procephalic ectoderm A	gt		stage9-10	ecto	procephalic ectoderm PR	brk		stage11-12	ecto	brainPR	hig		stage13-16	ecto	headepidermislateral	ems
				stage4-6	ecto	ectoderm AISN	Doc1		stage7-8	ecto	procephalic ectoderm A	hb		stage9-10	ecto	procephalic ectoderm PR	cas		stage11-12	ecto	brain PR	hkb		stage13-16	ecto	headepidermisvent	ems
				stage4-6	ecto	ectoderm AISN	E2f		stage7-8	ecto	procephalic ectoderm A	hkb		stage9-10	ecto	procephalic ectoderm PR	ci		stage11-12	ecto	procephalonPR	HLHm3		stage13-16	ecto	brain	ems
				stage4-6	ecto	ectoderm AISN	gt		stage7-8	ecto	procephalic ectoderm A	knrl		stage9-10	ecto	procephalicectodermPR	comm		stage11-12	ecto	brainPR	HLHm5		stage13-16	ecto	head epidermis	en
				stage4-6	ecto	ectoderm AISN	l(1)sc		stage7-8	ecto	procephalic ectoderm A	kr		stage9-10	ecto	procephalicectodermPR	delta		stage11-12	ecto	headepidermisPRP1	HLHm5		stage13-16	ecto	brain	en
				stage4-6	ecto	ectoderm AISN	S		stage7-8	ecto	procephalic ectoderm A	l(1)sc		stage9-10	ecto	head epidermis lateral PR	Doc1		stage11-12	ecto	headepidermisPRP1	HLHm7		stage13-16	ecto	central brain neuron	en
				stage4-6	ecto	ectoderm AISN	sax		stage7-8	ecto	procephalic ectoderm A	so		stage9-10	ecto	procephalic ectoderm PR	Doc1		stage11-12	ecto	brainPR	ind		stage13-16	ecto	central nervous sys	en
				stage4-6	ecto	ectoderm AISN	slp2		stage7-8	ecto	procephalic ectoderm A	tld		stage9-10	ecto	procephalic ectoderm PR	Doc3		stage11-12	ecto	brainPR	jing		stage13-16	ecto	headepidermis	esg
				stage4-6	ecto	ectoderm AISN	tld		stage7-8	ecto	procephalic ectoderm A	tup		stage9-10	ecto	procephalic ectoderm PR	E2f		stage11-12	ecto	headepidermisPRP1	jing		stage13-16	ecto	brain	exd
				stage4-6	ecto	ectoderm AISN	wg		stage7-8	ecto	procephalic ectoderm A	twi		stage9-10	ecto	headepidermisvent	ems		stage11-12	ecto	headepidermislateralPRP1	kni		stage13-16	ecto	centralbrainglia	exd
				stage4-6	ecto	ectodermAISN	nkd		stage7-8	ecto	procephalic ectoderm A	ush		stage9-10	ecto	procephalicectodermPR	ems		stage11-12	ecto	headepidermisPRP1	kni		stage13-16	ecto	centralbrainneuron	exd
				stage4-6	ecto	ectodermAISN	comm		stage7-8	ecto	procephalic ectoderm A	wg		stage9-10	ecto	procephalic ectoderm PR	en		stage11-12	ecto	brain PR	kr		stage13-16	ecto	centralnervoussys	exd
				stage4-6	ecto	ectodermAISN	Egfr		stage7-8	ecto	procephalic ectoderm A	zen		stage9-10	ecto	procephalicectodermPR	esg		stage11-12	ecto	brainPR	kr		stage13-16	ecto	brain	ey
				stage4-6	ecto	ectodermAISN	rho		stage7-8	ecto	procephalicectodermA	bnb		stage9-10	ecto	procephalicectodermPR	exd		stage11-12	ecto	sensory nervous sys SA	kr		stage13-16	ecto	brain	fkh
				stage4-6	ecto	head epidermis dors AISN	Su(H)		stage7-8	ecto	procephalicectodermA	ems		stage9-10	ecto	centralbrainPRP3	ey		stage11-12	ecto	sensorynervoussysSA	kr		stage13-16	ecto	central brain glia	fkh
				stage4-6	ecto	head epidermis dors AISN	zen		stage7-8	ecto	procephalicectodermA	salm		stage9-10	ecto	procephalic ectoderm PR	fkh		stage11-12	ecto	brain PR	l(1)sc		stage13-16	ecto	central brain neuron	fkh
				stage4-6	ecto	head epidermis dors AISN	grh		stage7-8	ecto	procephalicectodermA	comm		stage9-10	ecto	head epidermis lateral PR	gt		stage11-12	ecto	central brain	l(1)sc		stage13-16	ecto	central nervous sys	fkh
				stage4-6	ecto	procephalic ectoderm AISN	Ance		stage7-8	ecto	procephalicectodermA	delta		stage9-10	ecto	procephalic ectoderm PR	gt		stage11-12	ecto	sensory nervous sys SA	l(1)sc		stage13-16	ecto	head epidermis	fkh
				stage4-6	ecto	procephalic ectoderm AISN	antp		stage7-8	ecto	procephalicectodermA	esg		stage9-10	ecto	procephalic ectoderm PR	hb		stage11-12	ecto	brainPR	lola		stage13-16	ecto	head epidermis	grh
				stage4-6	ecto	procephalic ectoderm AISN	argos		stage7-8	ecto	procephalicectodermA	exd		stage9-10	ecto	centralbrainPRP3	hig		stage11-12	ecto	brainPR	m2		stage13-16	ecto	sensory sys head	gt
				stage4-6	ecto	procephalic ectoderm AISN	ci		stage7-8	ecto	procephalicectodermA	h		stage9-10	ecto	procephalic ectoderm PR	hkb		stage11-12	ecto	brainPR	Med		stage13-16	ecto	brain	gt
				stage4-6	ecto	procephalic ectoderm AISN	Doc1		stage7-8	ecto	procephalicectodermA	HLHm5		stage9-10	ecto	procephalicectodermPR	HLHm3		stage11-12	ecto	brainPR	Mes4		stage13-16	ecto	brain	hb
				stage4-6	ecto	procephalic ectoderm AISN	Doc3		stage7-8	ecto	procephalicectodermA	HLHm7		stage9-10	ecto	procephalicectodermPR	HLHm5		stage11-12	ecto	brainPR	mira		stage13-16	ecto	central nervous sys	hb
				stage4-6	ecto	procephalic ectoderm AISN	Dr		stage7-8	ecto	procephalicectodermA	jing		stage9-10	ecto	procephalicectodermPR	HLHm7		stage11-12	ecto	centralbrainsurfaceglia	mira		stage13-16	ecto	brain	hig
				stage4-6	ecto	procephalic ectoderm AISN	E2f		stage7-8	ecto	procephalicectodermA	kr		stage9-10	ecto	centralbrainPRP3	ind		stage11-12	ecto	sensorynervoussysSA	mira		stage13-16	ecto	centralbrainglia	hig
				stage4-6	ecto	procephalic ectoderm AISN	gt		stage7-8	ecto	procephalicectodermA	pnt		stage9-10	ecto	procephalic ectoderm PR	knrl		stage11-12	ecto	brainPR	mus209		stage13-16	ecto	centralbrainneuron	hig
				stage4-6	ecto	procephalic ectoderm AISN	hb		stage7-8	ecto	procephalicectodermA	pros		stage9-10	ecto	central brain PR P3	kr		stage11-12	ecto	brain PR	neur		stage13-16	ecto	brain	hkb
				stage4-6	ecto	procephalic ectoderm AISN	hkb		stage7-8	ecto	procephalicectodermA	retn		stage9-10	ecto	centralbrainPRP3	kr		stage11-12	ecto	central brain glia	neur		stage13-16	ecto	central brain glia	hkb
				stage4-6	ecto	procephalic ectoderm AISN	htl		stage7-8	ecto	procephalicectodermA	Slbp		stage9-10	ecto	procephalic ectoderm PR	l(1)sc		stage11-12	ecto	central brain neuron	neur		stage13-16	ecto	central brain neuron	hkb
				stage4-6	ecto	procephalic ectoderm AISN	Ilp4		stage7-8	ecto	procephalicectodermA	tll		stage9-10	ecto	procephalicectodermPR	m2		stage11-12	ecto	sensory nervous sys SA	neur		stage13-16	ecto	central nervous sys	hkb
				stage4-6	ecto	procephalic ectoderm AISN	knrl		stage7-8	ecto	procephalicectodermA	toy		stage9-10	ecto	procephalicectodermPR	Med		stage11-12	ecto	headepidermisPRP1	nkd		stage13-16	ecto	headepidermis	HLHm3
				stage4-6	ecto	procephalic ectoderm AISN	kr		stage7-8	ecto	procephalicectodermA	Wnt8		stage9-10	ecto	procephalicectodermPR	mira		stage11-12	ecto	brain PR	nub		stage13-16	ecto	centralbrainneuron	HLHm5
				stage4-6	ecto	procephalic ectoderm AISN	l(1)sc		stage7-8	ecto	procephalic ectoderm A	grh		stage9-10	ecto	procephalicectodermPR	mus209		stage11-12	ecto	brainPR	nvy		stage13-16	ecto	headepidermis	HLHm7
				stage4-6	ecto	procephalic ectoderm AISN	neur		stage7-8	ecto	procephalic ectoderm A	gsb		stage9-10	ecto	procephalic ectoderm PR	neur		stage11-12	ecto	sensorynervoussysSA	nvy		stage13-16	ecto	centralbrainparsintercerebralis	HLHm7
				stage4-6	ecto	procephalic ectoderm AISN	odd		stage7-8	ecto	vent ectoderm PR	sax		stage9-10	ecto	central brain PR P3	nub		stage11-12	ecto	brain PR	pnr		stage13-16	ecto	brain	ind
				stage4-6	ecto	procephalic ectoderm AISN	ppa		stage7-8	ecto	vent ectoderm PR	argos		stage9-10	ecto	procephalic ectoderm PR	nub		stage11-12	ecto	brainPR	pnt		stage13-16	ecto	headepidermis	jing
				stage4-6	ecto	procephalic ectoderm AISN	run		stage7-8	ecto	vent ectoderm PR	neur		stage9-10	ecto	procephalic ectoderm PR	odd		stage11-12	ecto	headepidermisPRP1	pnt		stage13-16	ecto	brain	jing
				stage4-6	ecto	procephalic ectoderm AISN	S		stage7-8	ecto	vent ectoderm PR	odd		stage9-10	ecto	central brain PR P3	pnr		stage11-12	ecto	procephalonPR	pnt		stage13-16	ecto	centralnervoussys	jing
				stage4-6	ecto	procephalic ectoderm AISN	sax		stage7-8	ecto	vent ectoderm PR	ppa		stage9-10	ecto	procephalic ectoderm PR	pnr		stage11-12	ecto	central brain glia	ppa		stage13-16	ecto	headepidermis	kni
				stage4-6	ecto	procephalic ectoderm AISN	scw		stage7-8	ecto	vent ectoderm PR	prd		stage9-10	ecto	procephalicectodermPR	pnt		stage11-12	ecto	central brain neuron	ppa		stage13-16	ecto	sensory sys head	knrl
				stage4-6	ecto	procephalic ectoderm AISN	slp1		stage7-8	ecto	vent ectoderm PR	run		stage9-10	ecto	procephalic ectoderm PR	ppa		stage11-12	ecto	brainPR	pros		stage13-16	ecto	headepidermis	ko
				stage4-6	ecto	procephalic ectoderm AISN	slp2		stage7-8	ecto	vent ectoderm PR	S		stage9-10	ecto	procephalicectodermPR	pros		stage11-12	ecto	centralbrainglia	pros		stage13-16	ecto	sensory nervous sys PR	kr
				stage4-6	ecto	procephalic ectoderm AISN	Su(H)		stage7-8	ecto	vent ectoderm PR	slp1		stage9-10	ecto	procephalic ectoderm PR	run		stage11-12	ecto	sensorynervoussysSA	pros		stage13-16	ecto	sensory sys head	kr
				stage4-6	ecto	procephalic ectoderm AISN	tkv		stage7-8	ecto	vent ectoderm PR	slp2		stage9-10	ecto	procephalic ectoderm PR	S		stage11-12	ecto	headepidermislateralPRP1	retn		stage13-16	ecto	sensorynervoussysPR	kr
				stage4-6	ecto	procephalic ectoderm AISN	wg		stage7-8	ecto	vent ectoderm PR	brk		stage9-10	ecto	procephalicectodermPR	salm		stage11-12	ecto	headepidermisPRP1	retn		stage13-16	ecto	sensorysyshead	kr
				stage4-6	ecto	procephalic ectoderm AISN	zen		stage7-8	ecto	vent ectoderm PR	cad		stage9-10	ecto	procephalic ectoderm PR	sax		stage11-12	ecto	sensorynervoussysSA	rho		stage13-16	ecto	brain	kr
				stage4-6	ecto	procephalic ectoderm AISN	grh		stage7-8	ecto	vent ectoderm PR	cas		stage9-10	ecto	procephalicectodermPR	Slbp		stage11-12	ecto	brain PR	run		stage13-16	ecto	brain	kr
				stage4-6	ecto	procephalic ectoderm AISN	gsb		stage7-8	ecto	vent ectoderm PR	ci		stage9-10	ecto	procephalic ectoderm PR	slp2		stage11-12	ecto	central brain neuron	run		stage13-16	ecto	central nervous sys	kr
				stage4-6	ecto	procephalicectodermAISN	aop		stage7-8	ecto	vent ectoderm PR	Dr		stage9-10	ecto	procephalic ectoderm PR	sna		stage11-12	ecto	brain PR	S		stage13-16	ecto	centralnervoussys	kr
				stage4-6	ecto	procephalicectodermAISN	bnb		stage7-8	ecto	vent ectoderm PR	E2f		stage9-10	ecto	central brain PR P3	sog		stage11-12	ecto	pars intercerebralis PR	S		stage13-16	ecto	brain	l(1)sc
				stage4-6	ecto	procephalicectodermAISN	ems		stage7-8	ecto	vent ectoderm PR	en		stage9-10	ecto	procephalic ectoderm PR	tkv		stage11-12	ecto	brainPR	salm		stage13-16	ecto	central brain	l(1)sc
				stage4-6	ecto	procephalicectodermAISN	salm		stage7-8	ecto	vent ectoderm PR	gt		stage9-10	ecto	procephalic ectoderm PR	tld		stage11-12	ecto	procephalonPR	salm		stage13-16	ecto	central nervous sys	l(1)sc
				stage4-6	ecto	procephalicectodermAISN	comm		stage7-8	ecto	vent ectoderm PR	hb		stage9-10	ecto	procephalicectodermPR	tll		stage11-12	ecto	brain PR	sax		stage13-16	ecto	sensorysyshead	lola
				stage4-6	ecto	procephalicectodermAISN	delta		stage7-8	ecto	vent ectoderm PR	hkb		stage9-10	ecto	procephalicectodermPR	toy		stage11-12	ecto	pars intercerebralis PR	sax		stage13-16	ecto	brain	lola
				stage4-6	ecto	procephalicectodermAISN	Egfr		stage7-8	ecto	vent ectoderm PR	kr		stage9-10	ecto	head epidermis lateral PR	tup		stage11-12	ecto	brainPR	Slbp		stage13-16	ecto	sensorynervoussysPR	m2
				stage4-6	ecto	procephalicectodermAISN	esg		stage7-8	ecto	vent ectoderm PR	l(1)sc		stage9-10	ecto	head epidermis lateral PR	twi		stage11-12	ecto	centralbrainneuron	Slbp		stage13-16	ecto	sensorysyshead	m2
				stage4-6	ecto	procephalicectodermAISN	HLHm5		stage7-8	ecto	vent ectoderm PR	sog		stage9-10	ecto	centralbrainPRP3	vnd		stage11-12	ecto	centralbrainsurfaceglia	Slbp		stage13-16	ecto	brain	Med
				stage4-6	ecto	procephalicectodermAISN	ind		stage7-8	ecto	vent ectoderm PR	Su(H)		stage9-10	ecto	procephalic ectoderm PR	wg		stage11-12	ecto	brain PR	slp2		stage13-16	ecto	brain	Mes4
				stage4-6	ecto	procephalicectodermAISN	jing		stage7-8	ecto	vent ectoderm PR	tkv		stage9-10	ecto	procephalicectodermPR	Wnt8		stage11-12	ecto	central brain	slp2		stage13-16	ecto	sensorynervoussysPR	mira
				stage4-6	ecto	procephalicectodermAISN	kr		stage7-8	ecto	vent ectoderm PR	tld		stage9-10	ecto	vent ectoderm PR	argos		stage11-12	ecto	brain PR	sna		stage13-16	ecto	sensorysyshead	mira
				stage4-6	ecto	procephalicectodermAISN	pnt		stage7-8	ecto	vent ectoderm PR	tsh		stage9-10	ecto	vent ectoderm PR	brk		stage11-12	ecto	sensory nervous sys SA	so		stage13-16	ecto	brain	mira
				stage4-6	ecto	procephalicectodermAISN	pros		stage7-8	ecto	vent ectoderm PR	Ubx		stage9-10	ecto	vent ectoderm PR	cad		stage11-12	ecto	head epidermis PR P1	spi		stage13-16	ecto	centralbrainsurfaceglia	mira
				stage4-6	ecto	procephalicectodermAISN	retn		stage7-8	ecto	vent ectoderm PR	wg		stage9-10	ecto	vent ectoderm PR	ci		stage11-12	ecto	brain PR	Su(H)		stage13-16	ecto	brain	mus209
				stage4-6	ecto	procephalicectodermAISN	rho		stage7-8	ecto	vent ectoderm PR	zfh1		stage9-10	ecto	vent ectoderm PR	Dr		stage11-12	ecto	brain PR	tkv		stage13-16	ecto	centralbrainsurfaceglia	mus209
				stage4-6	ecto	procephalicectodermAISN	shn		stage7-8	ecto	vent epidermis PR	abd-A		stage9-10	ecto	vent ectoderm PR	en		stage11-12	ecto	brainPR	tll		stage13-16	ecto	sensory nervous sys PR	neur
				stage4-6	ecto	procephalicectodermAISN	tll		stage7-8	ecto	ventectodermPR	dap		stage9-10	ecto	vent ectoderm PR	gsb		stage11-12	ecto	brainPR	toy		stage13-16	ecto	brain	neur
				stage4-6	ecto	procephalicectodermAISN	toy		stage7-8	ecto	ventectodermPR	kni		stage9-10	ecto	vent ectoderm PR	knrl		stage11-12	ecto	centralbrain	toy		stage13-16	ecto	central brain glia	neur
				stage4-6	ecto	procephalicectodermAISN	vnd		stage7-8	ecto	ventectodermPR	retn		stage9-10	ecto	vent ectoderm PR	odd		stage11-12	ecto	brain PR	tup		stage13-16	ecto	central brain neuron	neur
				stage4-6	ecto	vent ectoderm A	prd		stage7-8	ecto	ventectodermPR	salm		stage9-10	ecto	vent ectoderm PR	ppa		stage11-12	ecto	brain PR	twi		stage13-16	ecto	central brain surface glia	neur
				stage4-6	ecto	vent ectoderm A	tsh		stage7-8	ecto	ventectodermPR	comm		stage9-10	ecto	vent ectoderm PR	prd		stage11-12	ecto	brainPR	vnd		stage13-16	ecto	central nervous sys	neur
				stage4-6	ecto	vent ectoderm AISN	gsb		stage7-8	ecto	ventectodermPR	Dfd		stage9-10	ecto	vent ectoderm PR	run		stage11-12	ecto	brain PR	wg		stage13-16	ecto	headepidermis	nkd
				stage4-6	ecto	vent ectoderm AISN	nub		stage7-8	ecto	ventectodermPR	delta		stage9-10	ecto	vent ectoderm PR	S		stage11-12	ecto	brainPR	Wnt8		stage13-16	ecto	brain	Nos
				stage4-6	ecto	vent ectoderm AISN	pnr		stage7-8	ecto	ventectodermPR	Egfr		stage9-10	ecto	vent ectoderm PR	sax		stage11-12	endo	ant midgut PR	tkv		stage13-16	ecto	central brain	Nos
				stage4-6	ecto	vent ectoderm AISN	ac		stage7-8	ecto	ventectodermPR	esg		stage9-10	ecto	vent ectoderm PR	slp1		stage11-12	endo	ant midgut PR	ttk		stage13-16	ecto	central brain glia	Nos
				stage4-6	ecto	vent ectoderm AISN	brk		stage7-8	ecto	ventectodermPR	eve		stage9-10	ecto	vent ectoderm PR	slp2		stage11-12	endo	ant midgut PR	Adf1		stage13-16	ecto	brain	nub
				stage4-6	ecto	vent ectoderm AISN	cad		stage7-8	ecto	ventectodermPR	exd		stage9-10	ecto	vent ectoderm PR	sna		stage11-12	endo	ant midgut PR	Ance		stage13-16	ecto	sensorynervoussysPR	nvy
				stage4-6	ecto	vent ectoderm AISN	cas		stage7-8	ecto	ventectodermPR	h		stage9-10	ecto	vent ectoderm PR	tkv		stage11-12	endo	ant midgut PR	antp		stage13-16	ecto	brain	nvy
				stage4-6	ecto	vent ectoderm AISN	ci		stage7-8	ecto	ventectodermPR	HLHm5		stage9-10	ecto	vent ectoderm PR	tld		stage11-12	endo	ant midgut PR	brk		stage13-16	ecto	centralbrain	nvy
				stage4-6	ecto	vent ectoderm AISN	Dr		stage7-8	ecto	ventectodermPR	HLHm7		stage9-10	ecto	vent ectoderm PR	tsh		stage11-12	endo	ant midgut PR	E2f		stage13-16	ecto	centralbrainglia	nvy
				stage4-6	ecto	vent ectoderm AISN	en		stage7-8	ecto	ventectodermPR	ind		stage9-10	ecto	vent ectoderm PR	Ubx		stage11-12	endo	ant midgut PR	mad		stage13-16	ecto	centralbrainneuron	nvy
				stage4-6	ecto	vent ectoderm AISN	gt		stage7-8	ecto	ventectodermPR	kr		stage9-10	ecto	vent ectoderm PR	wg		stage11-12	endo	ant midgut PR	peb		stage13-16	ecto	centralnervoussys	nvy
				stage4-6	ecto	vent ectoderm AISN	hb		stage7-8	ecto	ventectodermPR	nvy		stage9-10	ecto	ventectodermPR	comm		stage11-12	endo	antmidgutPR	Caki		stage13-16	ecto	sensory sys head	peb
				stage4-6	ecto	vent ectoderm AISN	knrl		stage7-8	ecto	ventectodermPR	opa		stage9-10	ecto	ventectodermPR	dap		stage11-12	endo	antmidgutPR	dap		stage13-16	ecto	brain	pnr
				stage4-6	ecto	vent ectoderm AISN	kr		stage7-8	ecto	ventectodermPR	pnt		stage9-10	ecto	ventectodermPR	delta		stage11-12	endo	antmidgutPR	delta		stage13-16	ecto	headepidermis	pnt
				stage4-6	ecto	vent ectoderm AISN	l(1)sc		stage7-8	ecto	ventectodermPR	pros		stage9-10	ecto	ventectodermPR	Egfr		stage11-12	endo	antmidgutPR	esg		stage13-16	ecto	brain	pnt
				stage4-6	ecto	vent ectoderm AISN	neur		stage7-8	ecto	ventectodermPR	Scr		stage9-10	ecto	ventectodermPR	esg		stage11-12	endo	antmidgutPR	exd		stage13-16	ecto	sensorysyshead	Poxn
				stage4-6	ecto	vent ectoderm AISN	odd		stage7-8	ecto	ventectodermPR	shn		stage9-10	ecto	ventectodermPR	eve		stage11-12	endo	antmidgutPR	Hand		stage13-16	ecto	brain	Poxn
				stage4-6	ecto	vent ectoderm AISN	ppa		stage7-8	ecto	ventectodermPR	Slbp		stage9-10	ecto	ventectodermPR	exd		stage11-12	endo	antmidgutPR	HLHm3		stage13-16	ecto	sensory nervous sys PR	ppa
				stage4-6	ecto	vent ectoderm AISN	run		stage7-8	ecto	vent ectoderm PR	nub		stage9-10	ecto	ventectodermPR	h		stage11-12	endo	antmidgutPR	Hr46		stage13-16	ecto	brain	ppa
				stage4-6	ecto	vent ectoderm AISN	S		stage7-8	ecto	vent ectoderm PR	pnr		stage9-10	ecto	ventectodermPR	HLHm3		stage11-12	endo	antmidgutPR	mus209		stage13-16	ecto	central nervous sys	ppa
				stage4-6	ecto	vent ectoderm AISN	sax		stage7-8	ecto	vent ectoderm PR	gsb		stage9-10	ecto	ventectodermPR	HLHm5		stage11-12	endo	post midgut PR	ttk		stage13-16	ecto	sensorynervoussysPR	pros
				stage4-6	ecto	vent ectoderm AISN	slp1		stage7-8	endo	post endoderm PR	neur		stage9-10	ecto	ventectodermPR	HLHm7		stage11-12	endo	post midgut PR	Adf1		stage13-16	ecto	sensorysyshead	pros
				stage4-6	ecto	vent ectoderm AISN	slp2		stage7-8	endo	post endoderm PR	peb		stage9-10	ecto	ventectodermPR	Med		stage11-12	endo	post midgut PR	Ance		stage13-16	ecto	brain	pros
				stage4-6	ecto	vent ectoderm AISN	sog		stage7-8	endo	post endoderm PR	sim		stage9-10	ecto	ventectodermPR	mira		stage11-12	endo	post midgut PR	antp		stage13-16	ecto	centralbrainglia	pros
				stage4-6	ecto	vent ectoderm AISN	Su(H)		stage7-8	endo	post endoderm PR	hkb		stage9-10	ecto	ventectodermPR	opa		stage11-12	endo	post midgut PR	brk		stage13-16	ecto	centralnervoussys	pros
				stage4-6	ecto	vent ectoderm AISN	tkv		stage7-8	endo	post endoderm PR	kr		stage9-10	ecto	ventectodermPR	pnt		stage11-12	endo	post midgut PR	cad		stage13-16	ecto	headepidermis	retn
				stage4-6	ecto	vent ectoderm AISN	tld		stage7-8	endo	post endoderm PR	l(1)sc		stage9-10	ecto	ventectodermPR	Scr		stage11-12	endo	post midgut PR	E2f		stage13-16	ecto	sensorynervoussysPR	rho
				stage4-6	ecto	vent ectoderm AISN	Ubx		stage7-8	endo	postendodermPR	bnb		stage9-10	ecto	ventectodermPR	shn		stage11-12	endo	post midgut PR	l(1)sc		stage13-16	ecto	sensory nervous sys PR	run
				stage4-6	ecto	vent ectoderm AISN	wg		stage7-8	endo	postendodermPR	salm		stage9-10	ecto	ventectodermPR	Wnt8		stage11-12	endo	post midgut PR	mad		stage13-16	ecto	brain	run
				stage4-6	ecto	ventectodermA	salm		stage7-8	endo	postendodermPR	delta		stage9-10	ecto	ventepidermisPR	Dfd		stage11-12	endo	post midgut PR	peb		stage13-16	ecto	central brain glia	run
				stage4-6	ecto	ventectodermA	Dfd		stage7-8	endo	postendodermPR	exd		stage9-10	ecto	ventepidermisPR	kni		stage11-12	endo	postmidgutPR	Caki		stage13-16	ecto	central nervous sys	run
				stage4-6	ecto	ventectodermA	eve		stage7-8	endo	postendodermPR	jing		stage9-10	ecto	ventepidermisPR	retn		stage11-12	endo	postmidgutPR	dap		stage13-16	ecto	brain	S
				stage4-6	ecto	ventectodermA	h		stage7-8	endo	postendodermPR	kr		stage9-10	ecto	ventepidermisPR	sc		stage11-12	endo	postmidgutPR	delta		stage13-16	ecto	central brain pars intercerebralis	S
				stage4-6	ecto	ventectodermA	ind		stage7-8	endo	postendodermPR	sc		stage9-10	endo	ant endoderm PR	peb		stage11-12	endo	postmidgutPR	esg		stage13-16	ecto	central nervous sys	S
				stage4-6	ecto	ventectodermA	vnd		stage7-8	endo	postendodermPR	Slbp		stage9-10	endo	ant endoderm PR	Adf1		stage11-12	endo	postmidgutPR	exd		stage13-16	ecto	brain	salm
				stage4-6	ecto	ventectodermAISN	aop		stage7-8	endo	postendodermPR	tll		stage9-10	endo	ant endoderm PR	Ance		stage11-12	endo	postmidgutPR	Hand		stage13-16	ecto	brain	sax
				stage4-6	ecto	ventectodermAISN	kni		stage7-8	endo	post endoderm PR	fkh		stage9-10	endo	ant endoderm PR	antp		stage11-12	endo	postmidgutPR	HLHm3		stage13-16	ecto	central brain pars intercerebralis	sax
				stage4-6	ecto	ventectodermAISN	retn		stage7-8	endo	foregut A	neur		stage9-10	endo	ant endoderm PR	CG12177		stage11-12	endo	postmidgutPR	Hr46		stage13-16	ecto	central nervous sys	sax
				stage4-6	ecto	ventectodermAISN	salm		stage7-8	endo	foregut A	odd		stage9-10	endo	ant endoderm PR	Ilp4		stage11-12	endo	postmidgutPR	m2		stage13-16	ecto	brain	Slbp
				stage4-6	ecto	ventectodermAISN	comm		stage7-8	endo	foregut A	Doc1		stage9-10	endo	ant endoderm PR	knrl		stage11-12	endo	postmidgutPR	mus209		stage13-16	ecto	centralnervoussys	Slbp
				stage4-6	ecto	ventectodermAISN	Dfd		stage7-8	endo	foregut A	hkb		stage9-10	endo	ant endoderm PR	ttk		stage11-12	endo	postmidgutPR	sc		stage13-16	ecto	brain	slp2
				stage4-6	ecto	ventectodermAISN	delta		stage7-8	endo	foregut A	knrl		stage9-10	endo	antendodermPR	esg		stage11-12	endo	post midgut PR	tkv		stage13-16	ecto	central brain neuron	slp2
				stage4-6	ecto	ventectodermAISN	Egfr		stage7-8	endo	foregut A	so		stage9-10	endo	antendodermPR	exd		stage11-12	endo	proventriculus PR	wg		stage13-16	ecto	central nervous sys	slp2
				stage4-6	ecto	ventectodermAISN	esg		stage7-8	endo	foregut A	tin		stage9-10	endo	antendodermPR	Hand		stage11-12	endo	proventriculus PR	Ance		stage13-16	ecto	sensory nervous sys PR	sna
				stage4-6	ecto	ventectodermAISN	eve		stage7-8	endo	foregut A	wg		stage9-10	endo	antendodermPR	mira		stage11-12	endo	proventriculus PR	antp		stage13-16	ecto	brain	sna
				stage4-6	ecto	ventectodermAISN	exd		stage7-8	endo	foregutA	ab		stage9-10	endo	post endoderm PR	peb		stage11-12	endo	proventriculus PR	odd		stage13-16	ecto	sensory nervous sys PR	so
				stage4-6	ecto	ventectodermAISN	h		stage7-8	endo	foregutA	kni		stage9-10	endo	post endoderm PR	Adf1		stage11-12	endo	ant midgut PR	fkh		stage13-16	ecto	sensory sys head	spi
				stage4-6	ecto	ventectodermAISN	HLHm7		stage7-8	endo	foregutA	retn		stage9-10	endo	post endoderm PR	Ance		stage11-12	endo	ant midgut PR	nub		stage13-16	ecto	head epidermis	spi
				stage4-6	ecto	ventectodermAISN	ind		stage7-8	endo	foregutA	comm		stage9-10	endo	post endoderm PR	antp		stage11-12	endo	ant midgut PR	pnr		stage13-16	ecto	sensory sys head	Su(H)
				stage4-6	ecto	ventectodermAISN	kr		stage7-8	endo	foregutA	exd		stage9-10	endo	post endoderm PR	cad		stage11-12	endo	midline PR	fkh		stage13-16	ecto	brain	Su(H)
				stage4-6	ecto	ventectodermAISN	opa		stage7-8	endo	foregutA	pnt		stage9-10	endo	post endoderm PR	l(1)sc		stage11-12	endo	post midgut PR	fkh		stage13-16	ecto	head epidermis	tkv
				stage4-6	ecto	ventectodermAISN	rho		stage7-8	endo	foregut A	fkh		stage9-10	endo	postendodermPR	bnb		stage11-12	endo	post midgut PR	nub		stage13-16	ecto	brain	tll
				stage4-6	ecto	ventectodermAISN	Scr		stage7-8	endo	hindgut A	run		stage9-10	endo	postendodermPR	delta		stage11-12	endo	post midgut PR	pnr		stage13-16	ecto	brain	toy
				stage4-6	ecto	ventectodermAISN	vnd		stage7-8	endo	hindgut A	cad		stage9-10	endo	postendodermPR	esg		stage11-12	endo	proventriculus PR	fkh		stage13-16	ecto	centralbrain	toy
				stage4-6	endo	ant endoderm AISN	fkh		stage7-8	endo	hindgut A	Doc1		stage9-10	endo	postendodermPR	exd		stage11-12	endo	foregut PR	ttk		stage13-16	ecto	centralnervoussys	toy
				stage4-6	endo	ant endoderm AISN	stumps		stage7-8	endo	hindgut A	Doc3		stage9-10	endo	postendodermPR	Hand		stage11-12	endo	foregut PR	tup		stage13-16	ecto	central nervous sys	tsh
				stage4-6	endo	antendoderm AISN	bcd		stage7-8	endo	hindgut A	en		stage9-10	endo	postendodermPR	m2		stage11-12	endo	foregut PR	twi		stage13-16	ecto	head epidermis	ttk
				stage4-6	endo	antendoderm AISN	CG12177		stage7-8	endo	hindgut A	hb		stage9-10	endo	postendodermPR	mira		stage11-12	endo	foregut PR	wg		stage13-16	ecto	head epidermis	tup
				stage4-6	endo	antendoderm AISN	hkb		stage7-8	endo	hindgut A	kr		stage9-10	endo	postendodermPR	sc		stage11-12	endo	foregut PR	brk		stage13-16	ecto	brain	tup
				stage4-6	endo	antendoderm AISN	Ilp4		stage7-8	endo	hindgut A	l(1)sc		stage9-10	endo	ant endoderm PR	fkh		stage11-12	endo	foregut PR	Doc1		stage13-16	ecto	central brain neuron	tup
				stage4-6	endo	antendoderm AISN	knrl		stage7-8	endo	hindgut A	Su(H)		stage9-10	endo	ant endoderm PR	stumps		stage11-12	endo	foregut PR	knrl		stage13-16	ecto	central nervous sys	tup
				stage4-6	endo	antendoderm AISN	sna		stage7-8	endo	hindgut A	wg		stage9-10	endo	post endoderm PR	fkh		stage11-12	endo	foregut PR	odd		stage13-16	ecto	head epidermis	twi
				stage4-6	endo	antendoderm AISN	ttk		stage7-8	endo	hindgutA	bnb		stage9-10	endo	proventriculus PR	fkh		stage11-12	endo	foregut PR	sim		stage13-16	ecto	brain	twi
				stage4-6	endo	antendodermAISN	dap		stage7-8	endo	hindgutA	salm		stage9-10	endo	foregut PR	odd		stage11-12	endo	foregutPR	kni		stage13-16	ecto	central brain neuron	twi
				stage4-6	endo	antendodermAISN	kni		stage7-8	endo	hindgutA	ct		stage9-10	endo	foregut PR	slp1		stage11-12	endo	foregutPR	retn		stage13-16	ecto	central nervous sys	twi
				stage4-6	endo	antendodermAISN	retn		stage7-8	endo	hindgutA	exd		stage9-10	endo	foregut PR	so		stage11-12	endo	foregutPR	Hr46		stage13-16	ecto	sensory nervous sys PR	ush
				stage4-6	endo	antendodermAISN	sc		stage7-8	endo	hindgutA	jing		stage9-10	endo	foregut PR	Doc1		stage11-12	endo	foregutPR	m2		stage13-16	ecto	sensory sys head	ush
				stage4-6	endo	endoderm AISN	Ilp4		stage7-8	endo	hindgutA	kr		stage9-10	endo	foregut PR	Dr		stage11-12	endo	foregutPR	Med		stage13-16	ecto	head epidermis	ush
				stage4-6	endo	endoderm AISN	sna		stage7-8	endo	hindgutA	Slbp		stage9-10	endo	foregut PR	en		stage11-12	endo	foregutPR	pnt		stage13-16	ecto	brain	vg
				stage4-6	endo	endoderm AISN	fkh		stage7-8	endo	hindgutA	tll		stage9-10	endo	foregut PR	knrl		stage11-12	endo	stomatogastric nervous sys PR	tup		stage13-16	ecto	central nervous sys	vg
				stage4-6	endo	endodermAISN	dap		stage7-8	endo	hindgut A	fkh		stage9-10	endo	foregut PR	tin		stage11-12	endo	stomatogastric nervous sys PR	twi		stage13-16	ecto	brain	vnd
				stage4-6	endo	endodermAISN	kni		stage7-8	hypopha	hypopharynxA	h		stage9-10	endo	foregut PR	tld		stage11-12	endo	stomatogastric nervous sys PR	Dr		stage13-16	ecto	sensory sys head	wg
				stage4-6	endo	endodermAISN	retn		stage7-8	hypopha	hypopharynx A	gsb		stage9-10	endo	foregut PR	wg		stage11-12	endo	stomatogastric nervous sys PR	kr		stage13-16	ecto	brain	zfh1
				stage4-6	endo	endodermAISN	Mes4		stage7-8	maternal	gap	kni		stage9-10	endo	foregutPR	ab		stage11-12	endo	stomatogastric nervous sys PR	l(1)sc		stage13-16	ecto	central brain glia	zfh1
				stage4-6	endo	foregut AISN	bcd		stage7-8	maternal	gap	retn		stage9-10	endo	foregutPR	kni		stage11-12	endo	stomatogastric nervous sys PR	so		stage13-16	ecto	central brain neuron	zfh1
				stage4-6	endo	foregut AISN	Doc1		stage7-8	maternal	gap	salm		stage9-10	endo	foregutPR	retn		stage11-12	endo	stomatogastricnervoussysPR	ab		stage13-16	endo	midgut	Caki
				stage4-6	endo	foregut AISN	hb		stage7-8	maternal	gap	kr		stage9-10	endo	foregutPR	Egfr		stage11-12	endo	stomatogastricnervoussysPR	ase		stage13-16	endo	midgut	dap
				stage4-6	endo	foregut AISN	hkb		stage7-8	maternal	gap	abd-A		stage9-10	endo	foregutPR	pnt		stage11-12	endo	stomatogastricnervoussysPR	Egfr		stage13-16	endo	midgut	exd
				stage4-6	endo	foregut AISN	knrl		stage7-8	maternal	gap	cas		stage9-10	endo	stomatogastric nervous sys PR	kr		stage11-12	endo	stomatogastricnervoussysPR	kr		stage13-16	endo	midgut	Hand
				stage4-6	endo	foregut AISN	odd		stage7-8	maternal	gap	kr		stage9-10	endo	stomatogastricnervoussysPR	ase		stage11-12	endo	stomatogastricnervoussysPR	retn		stage13-16	endo	midgut	HLHm3
				stage4-6	endo	foregut AISN	so		stage7-8	maternal	gap	tsh		stage9-10	endo	stomatogastricnervoussysPR	kr		stage11-12	endo	stomatogastricnervoussysPR	sc		stage13-16	endo	midgut	Hr46
				stage4-6	endo	foregut AISN	tin		stage7-8	maternal	gap	Ubx		stage9-10	endo	foregut PR	fkh		stage11-12	endo	fat body SA	Adh		stage13-16	endo	midgut	m2
				stage4-6	endo	foregut AISN	tkv		stage7-8	maternal	pair_rule	eve		stage9-10	endo	inclusive hindgut PR	run		stage11-12	endo	fat body/gonad PR	Adh		stage13-16	endo	midgut	Med
				stage4-6	endo	foregut AISN	wg		stage7-8	maternal	pair_rule	h		stage9-10	endo	inclusive hindgut PR	Adf1		stage11-12	endo	foregut PR	fkh		stage13-16	endo	midgut	Mes4
				stage4-6	endo	foregut AISN	fkh		stage7-8	maternal	pair_rule	tkv		stage9-10	endo	inclusive hindgut PR	cad		stage11-12	endo	foregut PR	nub		stage13-16	endo	midgut	mus209
				stage4-6	endo	foregutAISN	ab		stage7-8	maternal	polecell	tll		stage9-10	endo	inclusive hindgut PR	Doc1		stage11-12	endo	foregut PR	pnr		stage13-16	endo	midgut	opa
				stage4-6	endo	foregutAISN	kni		stage7-8	maternal	polecell	tor		stage9-10	endo	inclusive hindgut PR	Doc3		stage11-12	endo	stomatogastric nervous sys PR	fkh		stage13-16	endo	midgut	sc
				stage4-6	endo	foregutAISN	retn		stage7-8	maternal	segmentally repeated	odd		stage9-10	endo	inclusive hindgut PR	en		stage11-12	endo	rectumSA	ap		stage13-16	endo	midgut	shn
				stage4-6	endo	foregutAISN	exd		stage7-8	maternal	segmentally repeated	prd		stage9-10	endo	inclusive hindgut PR	hb		stage11-12	endo	hindgut proper PR	tkv		stage13-16	endo	midgut	Adf1
				stage4-6	endo	foregutAISN	pnt		stage7-8	maternal	segmentallyrepeated	comm		stage9-10	endo	inclusive hindgut PR	l(1)sc		stage11-12	endo	hindgut proper PR	ttk		stage13-16	endo	midgut	Ance
				stage4-6	endo	foregutAISN	sc		stage7-8	maternal	yolk nuclei	argos		stage9-10	endo	inclusive hindgut PR	wg		stage11-12	endo	hindgut proper PR	wg		stage13-16	endo	midgut	antp
				stage4-6	endo	hindgut AISN	argos		stage7-8	maternal	yolk nuclei	tld		stage9-10	endo	inclusivehindgutPR	bnb		stage11-12	endo	hindgut proper PR	Adf1		stage13-16	endo	midgut	brk
				stage4-6	endo	hindgut AISN	cad		stage7-8	maternal	yolk nuclei	ttk		stage9-10	endo	inclusivehindgutPR	ct		stage11-12	endo	hindgut proper PR	brk		stage13-16	endo	midgut	CG12177
				stage4-6	endo	hindgut AISN	Doc1		stage7-8	maternal	yolk nuclei	ush		stage9-10	endo	inclusivehindgutPR	exd		stage11-12	endo	hindgut proper PR	cad		stage13-16	endo	midgut	E2f
				stage4-6	endo	hindgut AISN	Doc3		stage7-8	maternal	yolk nuclei	stumps		stage9-10	endo	inclusivehindgutPR	Slbp		stage11-12	endo	hindgut proper PR	Doc1		stage13-16	endo	midgut	mad
				stage4-6	endo	hindgut AISN	hb		stage7-8	maternal	segmentally repeated	gsb		stage9-10	endo	inclusivehindgutPR	tll		stage11-12	endo	hindgut proper PR	Doc3		stage13-16	endo	midgut	peb
				stage4-6	endo	hindgut AISN	kr		stage7-8	maternal	yolk nuclei	fkh		stage9-10	endo	main segment of Malpighian tubule SA	kr		stage11-12	endo	hindgut proper PR	en		stage13-16	endo	midgut	ppa
				stage4-6	endo	hindgut AISN	run		stage7-8	meso	mesectoderm PR	neur		stage9-10	endo	mainsegmentofMalpighiantubuleSA	kr		stage11-12	endo	hindgut proper PR	l(1)sc		stage13-16	endo	midgut	sog
				stage4-6	endo	hindgut AISN	Su(H)		stage7-8	meso	mesectoderm PR	sim		stage9-10	endo	Malpighian tubule A	kr		stage11-12	endo	hindgutproperPR	ap		stage13-16	endo	midgut	tkv
				stage4-6	endo	hindgut AISN	wg		stage7-8	meso	mesectoderm PR	slp1		stage9-10	endo	MalpighiantubuleA	ct		stage11-12	endo	hindgutproperPR	bnb		stage13-16	endo	midgut	tsh
				stage4-6	endo	hindgut AISN	fkh		stage7-8	meso	mesectoderm PR	slp2		stage9-10	endo	MalpighiantubuleA	kr		stage11-12	endo	hindgutproperPR	kni		stage13-16	endo	midgut	ttk
				stage4-6	endo	hindgutAISN	bnb		stage7-8	meso	mesectoderm PR	brk		stage9-10	endo	inclusive hindgut PR	fkh		stage11-12	endo	hindgutproperPR	retn		stage13-16	endo	midgut	ush
				stage4-6	endo	hindgutAISN	salm		stage7-8	meso	mesectoderm PR	cas		stage9-10	maternal	gap	tsh		stage11-12	endo	hindgutproperPR	ct		stage13-16	endo	midgut chamber	E2f
				stage4-6	endo	hindgutAISN	comm		stage7-8	meso	mesectoderm PR	en		stage9-10	maternal	gap	Ubx		stage11-12	endo	hindgutproperPR	delta		stage13-16	endo	midgut chamber	tkv
				stage4-6	endo	hindgutAISN	exd		stage7-8	meso	mesectoderm PR	sog		stage9-10	maternal	pair_rule	h		stage11-12	endo	hindgutproperPR	h		stage13-16	endo	midgut chamber	tsh
				stage4-6	endo	hindgutAISN	kr		stage7-8	meso	mesectodermPR	ab		stage9-10	maternal	yolk nuclei	ttk		stage11-12	endo	hindgutproperPR	Hr46		stage13-16	endo	midgut interstitial cell	E2f
				stage4-6	endo	hindgutAISN	tll		stage7-8	meso	mesectodermPR	Egfr		stage9-10	maternal	segmentally repeated	ci		stage11-12	endo	hindgutproperPR	Med		stage13-16	endo	midgutchamber	mus209
				stage4-6	endo	post endoderm AISN	hkb		stage7-8	meso	mesectodermPR	exd		stage9-10	maternal	segmentallyrepeated	comm		stage11-12	endo	hindgutproperPR	mus209		stage13-16	endo	midgutchamber	vnd
				stage4-6	endo	post endoderm AISN	kr		stage7-8	meso	mesectodermPR	HLHm5		stage9-10	maternal	segmentallyrepeated	pnt		stage11-12	endo	hindgutproperPR	pnt		stage13-16	endo	midgutinterstitialcell	comm
				stage4-6	endo	post endoderm AISN	peb		stage7-8	meso	mesectodermPR	rho		stage9-10	maternal	post	eve		stage11-12	endo	rectum SA	knrl		stage13-16	endo	midgutinterstitialcell	m2
				stage4-6	endo	post endoderm AISN	scw		stage7-8	meso	mesectodermPR	Wnt8		stage9-10	maternal	segmentally repeated	gsb		stage11-12	endo	adult hindgut SA	knrl		stage13-16	endo	midgutinterstitialcell	mus209
				stage4-6	endo	post endoderm AISN	sim		stage7-8	ubiq	faint ubiquitous	Su(H)		stage9-10	maternal	yolk nuclei	fkh		stage11-12	endo	antadultmidgutprecursorsPR	ase		stage13-16	endo	cuprophilic cell	E2f
				stage4-6	endo	post endoderm AISN	zen		stage7-8	ubiq	faint ubiquitous	tkv		stage9-10	meso	crystal cell SA	slp1		stage11-12	endo	hindgut proper PR	fkh		stage13-16	endo	cuprophiliccell	mus209
				stage4-6	endo	post endoderm AISN	fkh		stage7-8	ubiq	faintubiquitous	aop		stage9-10	meso	crystal cell SA	gt		stage11-12	endo	Malpighian tubule main body PR	fkh		stage13-16	endo	gastric caecum	E2f
				stage4-6	endo	postendodermAISN	bnb		stage7-8	ubiq	faintubiquitous	Caki		stage9-10	meso	crystal cell SA	Ilp4		stage11-12	endo	rectum SA	fkh		stage13-16	endo	proventriculus	kni
				stage4-6	endo	postendodermAISN	kr		stage7-8	ubiq	faintubiquitous	Dscam		stage9-10	meso	head mesoderm PR	zfh1		stage11-12	epidermi	ventepidermisPR	ab		stage13-16	endo	proventriculus	retn
				stage4-6	endo	postendodermAISN	tll		stage7-8	ubiq	faintubiquitous	Hand		stage9-10	meso	head mesoderm PR	Mef2		stage11-12	epidermi	ventepidermisPR	ap		stage13-16	endo	proventriculus	comm
									stage7-8	ubiq	faintubiquitous	ind		stage9-10	meso	head mesoderm PR	Adf1		stage11-12	epidermi	ventepidermisPR	comm		stage13-16	endo	proventriculus	Ddc
									stage7-8	ubiq	faintubiquitous	jing		stage9-10	meso	head mesoderm PR	argos		stage11-12	epidermi	ventepidermisPR	dap		stage13-16	endo	proventriculus	delta
									stage7-8	ubiq	faintubiquitous	m2		stage9-10	meso	head mesoderm PR	betaTub60D		stage11-12	epidermi	ventepidermisPR	delta		stage13-16	endo	proventriculus	Phm
									stage7-8	ubiq	faintubiquitous	Mes4		stage9-10	meso	head mesoderm PR	CG12177		stage11-12	epidermi	ventepidermisPR	Dfd		stage13-16	endo	proventriculus	pnt
									stage7-8	ubiq	faintubiquitous	Phm		stage9-10	meso	head mesoderm PR	gt		stage11-12	epidermi	ventepidermisPR	Egfr		stage13-16	endo	proventriculus	Ance
				stage4-6	meso	head mesoderm A	knrl		stage7-8	ubiq	faintubiquitous	Poxn		stage9-10	meso	head mesoderm PR	htl		stage11-12	epidermi	ventepidermisPR	ems		stage13-16	endo	proventriculus	antp
				stage4-6	meso	head mesoderm AISN	argos		stage7-8	ubiq	strongubiquitous	nkd		stage9-10	meso	head mesoderm PR	Ilp4		stage11-12	epidermi	ventepidermisPR	exd		stage13-16	endo	proventriculus	odd
				stage4-6	meso	head mesoderm AISN	CG12177		stage7-8	ubiq	strongubiquitous	lola		stage9-10	meso	head mesoderm PR	knrl		stage11-12	epidermi	ventepidermisPR	hig		stage13-16	endo	proventriculus	ttk
				stage4-6	meso	head mesoderm AISN	gt		stage7-8	ubiq	ubiquitous	spi		stage9-10	meso	head mesoderm PR	tin		stage11-12	epidermi	ventepidermisPR	HLHm3		stage13-16	endo	proventriculus	wg
				stage4-6	meso	head mesoderm AISN	Ilp4		stage7-8	ubiq	ubiquitous	Dref		stage9-10	meso	head mesoderm PR	ush		stage11-12	epidermi	ventepidermisPR	HLHm5		stage13-16	endo	proventriculus inner layer	odd
				stage4-6	meso	head mesoderm AISN	tkv		stage7-8	ubiq	ubiquitous	exd		stage9-10	meso	headmesodermPR	exd		stage11-12	epidermi	ventepidermisPR	HLHm7		stage13-16	endo	proventriculusinnerlayer	delta
				stage4-6	meso	head mesoderm AISN	zfh1		stage7-8	ubiq	ubiquitous	hig		stage9-10	meso	headmesodermPR	jing		stage11-12	epidermi	ventepidermisPR	kni		stage13-16	endo	adultmidgutprecursor	pros
				stage4-6	meso	head mesoderm AISN	stumps		stage7-8	ubiq	ubiquitous	lola		stage9-10	meso	headmesodermPR	Mes4		stage11-12	epidermi	ventepidermisPR	m2		stage13-16	endo	midgut	fkh
				stage4-6	meso	headmesodermA	kni		stage7-8	ubiq	ubiquitous	Med		stage9-10	meso	headmesodermPR	retn		stage11-12	epidermi	ventepidermisPR	Med		stage13-16	endo	midgut	nub
				stage4-6	meso	headmesodermA	retn		stage7-8	ubiq	ubiquitous	mira		stage9-10	meso	headmesodermPR	Slbp		stage11-12	epidermi	ventepidermisPR	nkd		stage13-16	endo	midgut	pnr
				stage4-6	meso	headmesodermAISN	kni		stage7-8	ubiq	ubiquitous	mod		stage9-10	meso	plasmatocytes PR	ttk		stage11-12	epidermi	ventepidermisPR	nvy		stage13-16	endo	midgut	Adh
				stage4-6	meso	headmesodermAISN	retn		stage7-8	ubiq	ubiquitous	mus209		stage9-10	meso	mesectoderm PR	cas		stage11-12	epidermi	ventepidermisPR	pnt		stage13-16	endo	proventriculus	fkh
				stage4-6	meso	headmesodermAISN	Egfr		stage7-8	ubiq	ubiquitous	pnt		stage9-10	meso	mesectoderm PR	neur		stage11-12	epidermi	ventepidermisPR	retn		stage13-16	endo	proventriculus	ftz-f1
				stage4-6	meso	headmesodermAISN	Wnt8		stage7-8	ubiq	ubiquitous	Slbp		stage9-10	meso	mesectoderm PR	odd		stage11-12	epidermi	ventepidermisPR	Scr		stage13-16	endo	proventriculus	nub
				stage4-6	meso	mesectoderm A	b가		stage7-8	ubiq	ubiquitous	ppa		stage9-10	meso	mesectoderm PR	sim		stage11-12	epidermi	ventepidermisPR	shn		stage13-16	endo	proventriculus	pnr
				stage4-6	meso	mesectoderm AISN	cas		stage7-8	ubiq	ubiquitous	Adf1		stage9-10	meso	mesectoderm PR	slp1		stage11-12	epidermis	dors epidermis PR	tkv		stage13-16	endo	proventriculus	Phm
				stage4-6	meso	mesectoderm AISN	en		stage7-8	ubiq	ubiquitous	Adf1		stage9-10	meso	mesectoderm PR	slp2		stage11-12	epidermis	dors epidermis PR	tld		stage13-16	endo	stomatogastric nervous sys	ac
				stage4-6	meso	mesectoderm AISN	hb		stage7-8	ubiq	faint ubiquitous	Phm		stage9-10	meso	mesectoderm PR	sog		stage11-12	epidermis	dors epidermis PR	tsh		stage13-16	endo	stomatogastric nervous sys	Dr
				stage4-6	meso	mesectoderm AISN	odd		stage7-8	visual	visual A	slp1		stage9-10	meso	mesectoderm PR	brk		stage11-12	epidermis	dors epidermis PR	ttk		stage13-16	endo	stomatogastric nervous sys	l(1)sc
				stage4-6	meso	mesectoderm AISN	S		stage7-8	visual	visual A	argos		stage9-10	meso	mesectoderm PR	en		stage11-12	epidermis	dors epidermis PR	tup		stage13-16	endo	stomatogastric nervous sys	so
				stage4-6	meso	mesectoderm AISN	sax		stage7-8	visual	visual A	Doc1		stage9-10	meso	mesectodermPR	ab		stage11-12	epidermis	dors epidermis PR	twi		stage13-16	endo	stomatogastric nervous sys	tup
				stage4-6	meso	mesectoderm AISN	sim		stage7-8	visual	visual A	Doc3		stage9-10	meso	mesectodermPR	comm		stage11-12	epidermis	dors epidermis PR	ush		stage13-16	endo	stomatogastric nervous sys	twi
				stage4-6	meso	mesectoderm AISN	slp2		stage7-8	visual	visual A	gt		stage9-10	meso	mesectodermPR	ct		stage11-12	epidermis	dors epidermis PR	wg		stage13-16	endo	stomatogastricnervoussys	ab
				stage4-6	meso	mesectoderm AISN	sog		stage7-8	visual	visual A	kr		stage9-10	meso	mesectodermPR	rho		stage11-12	epidermis	dors epidermis PR	argos		stage13-16	endo	stomatogastricnervoussys	ase
				stage4-6	meso	mesectoderm AISN	Ubx		stage7-8	visual	visual A	so		stage9-10	meso	mesectodermPR	Slbp		stage11-12	epidermis	dors epidermis PR	brk		stage13-16	endo	stomatogastricnervoussys	retn
				stage4-6	meso	mesectoderm AISN	wg		stage7-8	visual	visual A	tld		stage9-10	meso	mesectodermPR	Wnt8		stage11-12	epidermis	dors epidermis PR	ci		stage13-16	endo	stomatogastricnervoussys	sc
				stage4-6	meso	mesectodermAISN	Egfr		stage7-8	visual	visual A	wg		stage9-10	meso	trunkmesodermPR	ab		stage11-12	epidermis	dors epidermis PR	Doc1		stage13-16	endo	foregut	ap
				stage4-6	meso	mesectodermAISN	exd		stage7-8	visual	visualA	comm		stage9-10	meso	trunk mesoderm PR	Adf1		stage11-12	epidermis	dors epidermis PR	Doc3		stage13-16	endo	foregut	delta
				stage4-6	meso	mesectodermAISN	HLHm5		stage7-8	visual	visualA	Egfr		stage9-10	meso	trunk mesoderm PR	argos		stage11-12	epidermis	dors epidermis PR	en		stage13-16	endo	foregut	Hr46
				stage4-6	meso	mesectodermAISN	rho		stage7-8	visual	visualA	exd		stage9-10	meso	trunk mesoderm PR	betaTub60D		stage11-12	epidermis	dors epidermis PR	knrl		stage13-16	endo	foregut	m2
				stage4-6	meso	mesectodermAISN	Wnt8		stage7-8	visual	visualA	kr		stage9-10	meso	trunk mesoderm PR	CG12177		stage11-12	epidermis	dors epidermis PR	odd		stage13-16	endo	foregut	Med
				stage4-6	meso	mesoderm AISN	en		stage7-8	visual	visualA	toy		stage9-10	meso	trunkmesodermPR	Dfd		stage11-12	epidermis	dors epidermis PR	peb		stage13-16	endo	foregut	Doc1
				stage4-6	meso	mesoderm AISN	gt							stage9-10	meso	trunk mesoderm PR	Dr		stage11-12	epidermis	dors epidermis PR	ppa		stage13-16	endo	foregut	knrl
				stage4-6	meso	mesoderm AISN	htl							stage9-10	meso	trunkmesodermPR	Egfr		stage11-12	epidermis	dors epidermis PR	slp1		stage13-16	endo	foregut	odd
				stage4-6	meso	mesoderm AISN	Ilp4							stage9-10	meso	trunk mesoderm PR	en		stage11-12	epidermis	dors epidermis PR	so		stage13-16	endo	foregut	spi
				stage4-6	meso	mesoderm AISN	neur							stage9-10	meso	trunkmesodermPR	exd		stage11-12	epidermis	dors epidermis PR	spi		stage13-16	endo	foregut	tkv
				stage4-6	meso	mesoderm AISN	odd							stage9-10	meso	trunk mesoderm PR	htl		stage11-12	epidermis	dors pharyngeal muscle PR	betaTub60D		stage13-16	endo	foregut	ttk
				stage4-6	meso	mesoderm AISN	run							stage9-10	meso	trunk mesoderm PR	Ilp4		stage11-12	epidermis	dors pharyngeal muscle PR	Mef2		stage13-16	endo	foregut	tup
				stage4-6	meso	mesoderm AISN	slp1							stage9-10	meso	trunkmesodermPR	jing		stage11-12	epidermis	dors/lateral sensory complexes PR	ac		stage13-16	endo	foregut	twi
				stage4-6	meso	mesoderm AISN	sna							stage9-10	meso	trunk mesoderm PR	l(1)sc		stage11-12	epidermis	dors/lateral sensory complexes PR	peb		stage13-16	endo	foregut sensory structure	argos
				stage4-6	meso	mesoderm AISN	stumps							stage9-10	meso	trunk mesoderm PR	Mef2		stage11-12	epidermis	dors/lateral sensory complexes PR	Su(H)		stage13-16	endo	foregut sensory structure	knrl
				stage4-6	meso	mesoderm AISN	tin							stage9-10	meso	trunkmesodermPR	Mes4		stage11-12	epidermis	dors/lateralsensorycomplexesPR	ase		stage13-16	endo	foregut sensory structure	prd
				stage4-6	meso	mesoderm AISN	Ubx							stage9-10	meso	trunk mesoderm PR	odd		stage11-12	epidermis	dors/lateralsensorycomplexesPR	lola		stage13-16	endo	foregutsensorystructure	e
				stage4-6	meso	mesoderm AISN	wg							stage9-10	meso	trunkmesodermPR	pnt		stage11-12	epidermis	dors/lateralsensorycomplexesPR	mira		stage13-16	endo	foregutsensorystructure	pros
				stage4-6	meso	mesoderm AISN	zfh1							stage9-10	meso	trunkmesodermPR	Slbp		stage11-12	epidermis	dors/lateralsensorycomplexesPR	Poxn		stage13-16	endo	esophageal ganglion	tup
				stage4-6	meso	mesodermAISN	Egfr							stage9-10	meso	trunk mesoderm PR	slp1		stage11-12	epidermis	dors/lateralsensorycomplexesPR	sc		stage13-16	endo	esophageal ganglion	twi
				stage4-6	meso	mesodermAISN	eve							stage9-10	meso	head mesoderm PR	stumps		stage11-12	epidermis	dorsepidermisPR	ab		stage13-16	endo	esophagus	kni
				stage4-6	meso	mesodermAISN	exd							stage9-10	meso	trunk mesoderm PR	stumps		stage11-12	epidermis	dorsepidermisPR	ap		stage13-16	endo	esophagus	retn
				stage4-6	meso	mesodermAISN	kni							stage9-10	meso	trunk mesoderm PR	tin		stage11-12	epidermis	dorsepidermisPR	bnb		stage13-16	endo	esophagus	ko
				stage4-6	meso	mesodermAISN	Mes4							stage9-10	meso	trunk mesoderm PR	tkv		stage11-12	epidermis	dorsepidermisPR	nkd		stage13-16	endo	esophagus	m2
				stage4-6	meso	mesodermAISN	opa							stage9-10	meso	trunk mesoderm PR	Ubx		stage11-12	epidermis	dorsepidermisPR	dap		stage13-16	endo	esophagus	pnt
				stage4-6	meso	mesodermAISN	retn							stage9-10	meso	trunk mesoderm PR	zfh1		stage11-12	epidermis	dorsepidermisPR	ems		stage13-16	endo	esophagus	ttk
				stage4-6	meso	trunk mesoderm A	CG12177							stage9-10	ubiq	faintubiquitous	Caki		stage11-12	epidermis	dorsepidermisPR	kni		stage13-16	endo	esophagus	tup
				stage4-6	meso	trunk mesoderm A	prd							stage9-10	ubiq	faintubiquitous	Dscam		stage11-12	epidermis	dorsepidermisPR	retn		stage13-16	endo	esophagus	twi
				stage4-6	meso	trunk mesoderm A	zfh1							stage9-10	ubiq	faintubiquitous	Hand		stage11-12	epidermis	dorsepidermisPR	salm		stage13-16	endo	frontal ganglion	tup
				stage4-6	meso	trunk mesoderm AISN	en							stage9-10	ubiq	faintubiquitous	Mes4		stage11-12	epidermis	dorsepidermisPR	comm		stage13-16	endo	frontal ganglion	twi
				stage4-6	meso	trunk mesoderm AISN	Ilp4							stage9-10	ubiq	faintubiquitous	mira		stage11-12	epidermis	dorsepidermisPR	delta		stage13-16	endo	esophagus	fkh
				stage4-6	meso	trunk mesoderm AISN	sna							stage9-10	ubiq	ubiquitous	Dref		stage11-12	epidermis	dorsepidermisPR	exd		stage13-16	endo	esophagus	ftz-f1
				stage4-6	meso	trunk mesoderm AISN	stumps							stage9-10	ubiq	ubiquitous	exd		stage11-12	epidermis	dorsepidermisPR	h		stage13-16	endo	fat body	Adh
				stage4-6	meso	trunk mesoderm AISN	tin							stage9-10	ubiq	ubiquitous	hig		stage11-12	epidermis	dorsepidermisPR	HLHm3		stage13-16	endo	foregut	fkh
				stage4-6	meso	trunk mesoderm AISN	tkv							stage9-10	ubiq	ubiquitous	HLHm7		stage11-12	epidermis	dorsepidermisPR	HLHm5		stage13-16	endo	foregut	nub
				stage4-6	meso	trunk mesoderm AISN	tsh							stage9-10	ubiq	ubiquitous	lola		stage11-12	epidermis	dorsepidermisPR	HLHm7		stage13-16	endo	foregut	pnr
				stage4-6	meso	trunkmesodermA	Wnt8							stage9-10	ubiq	ubiquitous	Med		stage11-12	epidermis	dorsepidermisPR	m2		stage13-16	endo	stomatogastric nervous sys	fkh
				stage4-6	meso	trunkmesodermAISN	Dfd							stage9-10	ubiq	ubiquitous	mod		stage11-12	epidermis	dorsepidermisPR	Med		stage13-16	endo	small intestine	cad
				stage4-6	meso	trunkmesodermAISN	Egfr							stage9-10	ubiq	ubiquitous	mus209		stage11-12	epidermis	dorsepidermisPR	nvy		stage13-16	endo	small intestine	Doc1
				stage4-6	meso	trunkmesodermAISN	eve							stage9-10	ubiq	ubiquitous	pnt		stage11-12	epidermis	dorsepidermisPR	pnt		stage13-16	endo	smallintestine	delta
				stage4-6	meso	trunkmesodermAISN	Wnt8							stage9-10	ubiq	ubiquitous	Slbp		stage11-12	epidermis	dorsepidermisPR	rho		stage13-16	endo	rectum	ap
				stage4-6	ubiquitous	ubiquitous	spi							stage9-10	ubiq	ubiquitous	ppa		stage11-12	epidermis	dorsepidermisPR	Scr		stage13-16	endo	rectum	delta
				stage4-6	ubiquitous	ubiquitous	bnb							stage9-10	ubiq	ubiquitous	S		stage11-12	epidermis	dorsepidermisPR	shn		stage13-16	endo	rectum	Dr
				stage4-6	ubiquitous	ubiquitous	Caki							stage9-10	ubiq	ubiquitous	sax		stage11-12	epidermis	dorsimaginalprecursorSA	esg		stage13-16	endo	rectum	knrl
				stage4-6	ubiquitous	ubiquitous	Dref							stage9-10	ubiq	ubiquitous	spi		stage11-12	epidermis	dorsridgePRP1	Dfd		stage13-16	endo	rectum	tkv
				stage4-6	ubiquitous	ubiquitous	exd							stage9-10	ubiq	ubiquitous	Adf1		stage11-12	epidermis	dorsridgePRP1	HLHm3		stage13-16	endo	hindgut	ap
				stage4-6	ubiquitous	ubiquitous	hig							stage9-10	ubiq	strongubiquitous	nkd		stage11-12	epidermis	vent epidermis PR	argos		stage13-16	endo	hindgut	kni
				stage4-6	ubiquitous	ubiquitous	jing							stage9-10	ubiq	strongubiquitous	lola		stage11-12	epidermis	vent epidermis PR	brk		stage13-16	endo	hindgut	retn
				stage4-6	ubiquitous	ubiquitous	lola							stage9-10	visial	visual PR	neur		stage11-12	epidermis	vent epidermis PR	ci		stage13-16	endo	hindgut	delta
				stage4-6	ubiquitous	ubiquitous	Med							stage9-10	visial	visual PR	S		stage11-12	epidermis	vent epidermis PR	Dr		stage13-16	endo	hindgut	exd
				stage4-6	ubiquitous	ubiquitous	mira							stage9-10	visial	visual PR	sax		stage11-12	epidermis	vent epidermis PR	en		stage13-16	endo	hindgut	h
				stage4-6	ubiquitous	ubiquitous	mus209							stage9-10	visial	visual PR	slp1		stage11-12	epidermis	vent epidermis PR	grh		stage13-16	endo	hindgut	HLHm3
				stage4-6	ubiquitous	ubiquitous	pnt							stage9-10	visial	visual PR	so		stage11-12	epidermis	vent epidermis PR	gsb		stage13-16	endo	hindgut	HLHm7
				stage4-6	ubiquitous	ubiquitous	Poxn							stage9-10	visial	visual PR	argos		stage11-12	epidermis	vent epidermis PR	knrl		stage13-16	endo	hindgut	Hr46
				stage4-6	ubiquitous	ubiquitous	sc							stage9-10	visial	visual PR	Doc1		stage11-12	epidermis	vent epidermis PR	odd		stage13-16	endo	hindgut	m2
				stage4-6	ubiquitous	ubiquitous	Slbp							stage9-10	visial	visual PR	Doc3		stage11-12	epidermis	vent epidermis PR	prd		stage13-16	endo	hindgut	Med
				stage4-6	ubiquitous	ubiquitous	Adf1							stage9-10	visial	visual PR	E2f		stage11-12	epidermis	vent epidermis PR	run		stage13-16	endo	hindgut	mus209
				stage4-6	ubiquitous	ubiquitous	ci							stage9-10	visial	visual PR	hkb		stage11-12	epidermis	vent epidermis PR	S		stage13-16	endo	hindgut	pnt
				stage4-6	ubiquitous	ubiquitous	Mef2							stage9-10	visial	visual PR	kr		stage11-12	epidermis	vent epidermis PR	sax		stage13-16	endo	hindgut	shn
				stage4-6	ubiquitous	ubiquitous	ppa							stage9-10	visial	visual PR	l(1)sc		stage11-12	epidermis	vent epidermis PR	slp1		stage13-16	endo	hindgut	Adf1
				stage4-6	ubiquitous	ubiquitous	scw							stage9-10	visial	visual PR	tld		stage11-12	epidermis	vent epidermis PR	slp2		stage13-16	endo	hindgut	cad
				stage4-6	ubiquitous	ubiquitous	Su(H)							stage9-10	visial	visual PR	wg		stage11-12	epidermis	vent epidermis PR	sog		stage13-16	endo	hindgut	CG12177
				stage4-6	ubiquitous	ubiquitous	tkv							stage9-10	visial	visualPR	delta		stage11-12	epidermis	vent epidermis PR	spi		stage13-16	endo	hindgut	Doc1
				stage4-6	visual AISN	visual AISN	argos							stage9-10	visial	visualPR	Egfr		stage11-12	epidermis	vent epidermis PR	tkv		stage13-16	endo	hindgut	Doc3
				stage4-6	visual AISN	visual AISN	Doc1							stage9-10	visial	visualPR	exd		stage11-12	epidermis	vent epidermis PR	tld		stage13-16	endo	hindgut	knrl
				stage4-6	visual AISN	visual AISN	Doc3							stage9-10	visial	visualPR	HLHm5		stage11-12	epidermis	vent epidermis PR	tsh		stage13-16	endo	hindgut	odd
				stage4-6	visual AISN	visual AISN	kr							stage9-10	visial	visualPR	kr		stage11-12	epidermis	vent epidermis PR	ttk		stage13-16	endo	hindgut	spi
				stage4-6	visual AISN	visual AISN	S							stage9-10	visial	visualPR	pros		stage11-12	epidermis	vent epidermis PR	wg		stage13-16	endo	hindgut	tkv
				stage4-6	visual AISN	visual AISN	sax							stage9-10	visial	visualPR	toy		stage11-12	meso	headmesodermPR	HLHm3		stage13-16	endo	hindgut	ttk
				stage4-6	visual AISN	visual AISN	so							stage9-10	visual	visual PR	fkh		stage11-12	meso	headmesodermPR	jing		stage13-16	endo	hindgut	wg
				stage4-6	visual AISN	visual AISN	tkv							stage9-10	visual	visual PR	nub		stage11-12	meso	headmesodermPR	retn		stage13-16	endo	adult hindgut precursor	knrl
				stage4-6	visual AISN	visual AISN	tld							stage9-10	visual	visual PR	pnr		stage11-12	meso	procrystal cell	CG12177		stage13-16	endo	Malpighian tubule tip cell	knrl
				stage4-6	visual AISN	visual AISN	wg							stage9-10	VNC	vent nerve cord PR P3	ac		stage11-12	meso	procrystal cell	gt		stage13-16	endo	Malpighiantubuletipcell	delta
				stage4-6	visual AISN	visualAISN	comm							stage9-10	VNC	vent nerve cord PR P3	brk		stage11-12	meso	procrystal cell	Ilp4		stage13-16	endo	mainsegmentofMalpighiantubule	delta
				stage4-6	visual AISN	visualAISN	Egfr							stage9-10	VNC	vent nerve cord PR P3	cas		stage11-12	meso	procrystal cell	slp1		stage13-16	endo	hindgut	fkh
				stage4-6	visual AISN	visualAISN	exd							stage9-10	VNC	vent nerve cord PR P3	Dr		stage11-12	meso	plasmatocytes A	zfh1		stage13-16	endo	main segment of Malpighian tubule	fkh
				stage4-6	visual AISN	visualAISN	kr							stage9-10	VNC	vent nerve cord PR P3	E2f		stage11-12	meso	plasmatocytes A	betaTub60D		stage13-16	endo	rectum	fkh
				stage4-6	visual AISN	visualAISN	toy							stage9-10	VNC	vent nerve cord PR P3	en		stage11-12	meso	plasmatocytes A	gt		stage13-16	endo	small intestine	fkh
				stage4-6	maternal	maternal	abd-A							stage9-10	VNC	vent nerve cord PR P3	hb		stage11-12	meso	plasmatocytes A	Ilp4		stage13-16	epidermis	dors epidermis	argos
				stage4-6	maternal	maternal	ac							stage9-10	VNC	vent nerve cord PR P3	hkb		stage11-12	meso	plasmatocytesA	jing		stage13-16	epidermis	dors epidermis	brk
				stage4-6	maternal	maternal	Ance							stage9-10	VNC	vent nerve cord PR P3	kr		stage11-12	meso	garland cell PR	mad		stage13-16	epidermis	dors epidermis	ci
				stage4-6	maternal	maternal	antp							stage9-10	VNC	vent nerve cord PR P3	l(1)sc		stage11-12	meso	midline PR	brk		stage13-16	epidermis	dors epidermis	Doc1
				stage4-6	maternal	maternal	argos							stage9-10	VNC	vent nerve cord PR P3	neur		stage11-12	meso	midline PR	cas		stage13-16	epidermis	dors epidermis	Dr
				stage4-6	maternal	maternal	brk							stage9-10	VNC	vent nerve cord PR P3	nub		stage11-12	meso	midline PR	en		stage13-16	epidermis	dors epidermis	en
				stage4-6	maternal	maternal	cas							stage9-10	VNC	vent nerve cord PR P3	pnr		stage11-12	meso	midline PR	l(1)sc		stage13-16	epidermis	dors epidermis	knrl
				stage4-6	maternal	maternal	CG12177							stage9-10	VNC	vent nerve cord PR P3	run		stage11-12	meso	midline PR	sim		stage13-16	epidermis	dors epidermis	odd
				stage4-6	maternal	maternal	Doc1							stage9-10	VNC	vent nerve cord PR P3	S		stage11-12	meso	midline PR	slp1		stage13-16	epidermis	dors epidermis	peb
				stage4-6	maternal	maternal	Doc3							stage9-10	VNC	vent nerve cord PR P3	sax		stage11-12	meso	midline PR	sna		stage13-16	epidermis	dors epidermis	ppa
				stage4-6	maternal	maternal	Dr							stage9-10	VNC	vent nerve cord PR P3	slp1		stage11-12	meso	midline PR	sog		stage13-16	epidermis	dors epidermis	S
				stage4-6	maternal	maternal	E2f							stage9-10	VNC	vent nerve cord PR P3	slp2		stage11-12	meso	midlinePR	ab		stage13-16	epidermis	dors epidermis	sax
				stage4-6	maternal	maternal	en							stage9-10	VNC	vent nerve cord PR P3	sna		stage11-12	meso	midlinePR	bnb		stage13-16	epidermis	dors epidermis	slp1
				stage4-6	maternal	maternal	gt							stage9-10	VNC	vent nerve cord PR P3	sog		stage11-12	meso	midlinePR	Caki		stage13-16	epidermis	dors epidermis	so
				stage4-6	maternal	maternal	hb							stage9-10	VNC	vent nerve cord PR P3	tkv		stage11-12	meso	midlinePR	comm		stage13-16	epidermis	dors epidermis	spi
				stage4-6	maternal	maternal	hkb							stage9-10	VNC	vent nerve cord PR P3	tup		stage11-12	meso	midlinePR	ct		stage13-16	epidermis	dors epidermis	tkv
				stage4-6	maternal	maternal	htl							stage9-10	VNC	vent nerve cord PR P3	twi		stage11-12	meso	midlinePR	esg		stage13-16	epidermis	dors epidermis	tsh
				stage4-6	maternal	maternal	Ilp4							stage9-10	VNC	vent nerve cord PR P3	Ubx		stage11-12	meso	midlinePR	Wnt8		stage13-16	epidermis	dors epidermis	ttk
				stage4-6	maternal	maternal	knrl							stage9-10	VNC	vent nerve cord PR P3	wg		stage11-12	meso	vent midline glia	zfh1		stage13-16	epidermis	dors epidermis	ush
				stage4-6	maternal	maternal	kr							stage9-10	VNC	vent nerve cord PR P3	zfh1		stage11-12	meso	vent midline glia	argos		stage13-16	epidermis	dors epidermis	wg
				stage4-6	maternal	maternal	l(1)sc							stage9-10	VNC	ventnervecordPRP3	ase		stage11-12	meso	vent midline glia	l(1)sc		stage13-16	epidermis	dorsepidermis	ab
				stage4-6	maternal	maternal	mad							stage9-10	VNC	ventnervecordPRP3	comm		stage11-12	meso	vent midline glia	sim		stage13-16	epidermis	dorsepidermis	bnb
				stage4-6	maternal	maternal	mad							stage9-10	VNC	ventnervecordPRP3	delta		stage11-12	meso	vent midline glia	slp2		stage13-16	epidermis	dorsepidermis	nkd
				stage4-6	maternal	maternal	Mef2							stage9-10	VNC	ventnervecordPRP3	exd		stage11-12	meso	vent midline glia	fkh		stage13-16	epidermis	dorsepidermis	ems
				stage4-6	maternal	maternal	neur							stage9-10	VNC	ventnervecordPRP3	ey		stage11-12	meso	musclesysPR	ab		stage13-16	epidermis	dorsepidermis	kni
				stage4-6	maternal	maternal	odd							stage9-10	VNC	ventnervecordPRP3	hig		stage11-12	meso	head mesoderm PR	Adf1		stage13-16	epidermis	dorsepidermis	retn
				stage4-6	maternal	maternal	ppa							stage9-10	VNC	ventnervecordPRP3	ind		stage11-12	meso	trunk mesoderm PR	Adf1		stage13-16	epidermis	dorsepidermis	salm
				stage4-6	maternal	maternal	prd							stage9-10	VNC	ventnervecordPRP3	kr		stage11-12	meso	trunkmesodermPR	aop		stage13-16	epidermis	dorsepidermis	comm
				stage4-6	maternal	maternal	run							stage9-10	VNC	ventnervecordPRP3	mira		stage11-12	meso	somaticmusclePR	ap		stage13-16	epidermis	dorsepidermis	e
				stage4-6	maternal	maternal	S							stage9-10	VNC	ventnervecordPRP3	mus209		stage11-12	meso	longitudinal visceral mesoderm PR	argos		stage13-16	epidermis	dorsepidermis	Egfr
				stage4-6	maternal	maternal	sax							stage9-10	VNC	ventnervecordPRP3	nvy		stage11-12	meso	trunk mesoderm PR	argos		stage13-16	epidermis	dorsepidermis	HLHm3
				stage4-6	maternal	maternal	scw							stage9-10	VNC	ventnervecordPRP3	pros		stage11-12	meso	head mesoderm PR	betaTub60D		stage13-16	epidermis	dorsepidermis	HLHm7
				stage4-6	maternal	maternal	sim							stage9-10	VNC	ventnervecordPRP3	sc		stage11-12	meso	muscle sys PR	betaTub60D		stage13-16	epidermis	dorsepidermis	Hr46
				stage4-6	maternal	maternal	slp1							stage9-10	VNC	ventnervecordPRP3	Scr		stage11-12	meso	somatic muscle PR	betaTub60D		stage13-16	epidermis	dorsepidermis	m2
				stage4-6	maternal	maternal	slp2							stage9-10	VNC	ventnervecordPRP3	Slbp		stage11-12	meso	trunk mesoderm PR	betaTub60D		stage13-16	epidermis	dorsepidermis	nvy
				stage4-6	maternal	maternal	sna							stage9-10	VNC	ventnervecordPRP3	vnd		stage11-12	meso	visceral muscle PR	betaTub60D		stage13-16	epidermis	dorsepidermis	pnt
				stage4-6	maternal	maternal	so												stage11-12	meso	fat body/gonad PR	brk		stage13-16	epidermis	dorsepidermis	Poxn
				stage4-6	maternal	maternal	sog												stage11-12	meso	head mesoderm PR	CG12177		stage13-16	epidermis	dorsepidermis	Scr
				stage4-6	maternal	maternal	tin												stage11-12	meso	trunk mesoderm PR	CG12177		stage13-16	epidermis	dorsepidermis	shn
				stage4-6	maternal	maternal	tkv												stage11-12	meso	longitudinalvisceralmesodermPR	delta		stage13-16	epidermis	vent epidermis	argos
				stage4-6	maternal	maternal	tld												stage11-12	meso	visceral muscle PR	delta		stage13-16	epidermis	vent epidermis	brk
				stage4-6	maternal	maternal	tsh												stage11-12	meso	cardiac mesoderm PR	Doc1		stage13-16	epidermis	vent epidermis	ci
				stage4-6	maternal	maternal	ttk												stage11-12	meso	cardiac mesoderm PR	Doc3		stage13-16	epidermis	vent epidermis	Doc1
				stage4-6	maternal	maternal	tup												stage11-12	meso	somatic muscle PR	Dr		stage13-16	epidermis	vent epidermis	Dr
				stage4-6	maternal	maternal	twi												stage11-12	meso	somaticmusclePR	Egfr		stage13-16	epidermis	vent epidermis	en
				stage4-6	maternal	maternal	Ubx												stage11-12	meso	trunkmesodermPR	Egfr		stage13-16	epidermis	vent epidermis	knrl
				stage4-6	maternal	maternal	ush												stage11-12	meso	visceralmusclePR	Egfr		stage13-16	epidermis	vent epidermis	odd
				stage4-6	maternal	maternal	wg												stage11-12	meso	somatic muscle PR	en		stage13-16	epidermis	vent epidermis	ppa
				stage4-6	maternal	maternal	zen												stage11-12	meso	cardiacmesodermPR	eve		stage13-16	epidermis	vent epidermis	slp1
				stage4-6	maternal	maternal	zfh1												stage11-12	meso	trunkmesodermPR	exd		stage13-16	epidermis	vent epidermis	slp2
				stage4-6	maternal	maternal	nub												stage11-12	meso	visceralmusclePR	Hand		stage13-16	epidermis	vent epidermis	sog
				stage4-6	maternal	maternal	dorsal												stage11-12	meso	trunkmesodermPR	HLHm3		stage13-16	epidermis	vent epidermis	spi
				stage4-6	maternal	maternal	mod												stage11-12	meso	cardiac mesoderm PR	htl		stage13-16	epidermis	vent epidermis	tkv
				stage4-6	maternal	maternal	Pka-C1												stage11-12	meso	circular visceral mesoderm PR	htl		stage13-16	epidermis	vent epidermis	tld
				stage4-6	maternal	maternal	abd-A												stage11-12	meso	muscle sys PR	htl		stage13-16	epidermis	vent epidermis	tsh
				stage4-6	maternal	maternal	mad												stage11-12	meso	longitudinal visceral mesoderm PR	htl		stage13-16	epidermis	vent epidermis	ttk
																			stage11-12	meso	somatic muscle PR	htl		stage13-16	epidermis	vent epidermis	S
																			stage11-12	meso	visceral muscle PR	htl		stage13-16	epidermis	vent epidermis	sax
																			stage11-12	meso	pericardial cell SA	htl		stage13-16	epidermis	ventepidermis	ab
																			stage11-12	meso	trunk mesoderm PR	Ilp4		stage13-16	epidermis	ventepidermis	bnb
																			stage11-12	meso	somaticmusclePR	jing		stage13-16	epidermis	ventepidermis	nkd
																			stage11-12	meso	trunkmesodermPR	jing		stage13-16	epidermis	ventepidermis	ems
																			stage11-12	meso	visceralbranchSA	kni		stage13-16	epidermis	ventepidermis	kni
																			stage11-12	meso	fat body/gonad PR	knrl		stage13-16	epidermis	ventepidermis	retn
																			stage11-12	meso	somatic muscle PR	l(1)sc		stage13-16	epidermis	ventepidermis	comm
																			stage11-12	meso	cardiac mesoderm PR	Mef2		stage13-16	epidermis	ventepidermis	Dfd
																			stage11-12	meso	muscle sys PR	Mef2		stage13-16	epidermis	ventepidermis	e
																			stage11-12	meso	longitudinal visceral mesoderm PR	Mef2		stage13-16	epidermis	ventepidermis	Egfr
																			stage11-12	meso	somatic muscle PR	Mef2		stage13-16	epidermis	ventepidermis	HLHm3
																			stage11-12	meso	trunk mesoderm PR	Mef2		stage13-16	epidermis	ventepidermis	HLHm7
																			stage11-12	meso	visceral muscle PR	Mef2		stage13-16	epidermis	ventepidermis	m2
																			stage11-12	meso	trunkmesodermPR	Mes4		stage13-16	epidermis	ventepidermis	mira
																			stage11-12	meso	cardiac mesoderm PR	odd		stage13-16	epidermis	ventepidermis	nvy
																			stage11-12	meso	fat body/gonad PR	odd		stage13-16	epidermis	ventepidermis	Poxn
																			stage11-12	meso	lymph gland SA	odd		stage13-16	epidermis	ventepidermis	Scr
																			stage11-12	meso	pericardial cell SA	odd		stage13-16	epidermis	ventepidermis	shn
																			stage11-12	meso	visceralmusclePR	opa		stage13-16	epidermis	ventimaginalprecursor	esg
																			stage11-12	meso	trunkmesodermPR	pnt		stage13-16	epidermis	vent epidermis	grh
																			stage11-12	meso	trunk mesoderm PR	ppa		stage13-16	epidermis	vent epidermis	gsb
																			stage11-12	meso	visceralbranchSA	retn		stage13-16	meso	garland cell	mad
																			stage11-12	meso	cardiacmesodermPR	rho		stage13-16	meso	garland cell	ush
																			stage11-12	meso	pericardialcellSA	rho		stage13-16	meso	garlandcell	pros
																			stage11-12	meso	circular visceral mesoderm PR	stumps		stage13-16	meso	crystal cell	slp1
																			stage11-12	meso	head mesoderm PR	stumps		stage13-16	meso	dorsprothoracicpharyngealmuscle	jing
																			stage11-12	meso	visceral muscle PR	stumps		stage13-16	meso	dorsprothoracicpharyngealmuscle	ko
																			stage11-12	meso	trunk mesoderm PR	tkv		stage13-16	meso	dorsprothoracicpharyngealmuscle	retn
																stage11-12	meso	trunk mesoderm PR	Ubx		stage13-16	meso	plasmatocytes	betaTub60D
																stage11-12	meso	head mesoderm PR	ush		stage13-16	meso	vent midline	argos
																stage11-12	meso	cardiac mesoderm PR	wg		stage13-16	meso	vent midline	brk
																stage11-12	meso	visceral muscle PR	wg		stage13-16	meso	vent midline	en
																			stage11-12	meso	cardiac mesoderm PR	zfh1		stage13-16	meso	vent midline	odd
																			stage11-12	meso	fat body/gonad PR	zfh1		stage13-16	meso	vent midline	sim
																			stage11-12	meso	trunk mesoderm PR	zfh1		stage13-16	meso	vent midline	sna
																			stage11-12	meso	pericardial cell SA	zfh1		stage13-16	meso	vent midline	ush
																			stage11-12	VNC	ganglion mother cell	cas		stage13-16	meso	vent midline glia	sim
																			stage11-12	VNC	ganglion mother cell	neur		stage13-16	meso	ventmidline	ab
																			stage11-12	VNC	ganglionmothercell	delta		stage13-16	meso	ventmidline	Caki
																			stage11-12	VNC	ganglionmothercell	delta		stage13-16	meso	ventmidline	comm
																			stage11-12	VNC	ganglionmothercell	pros		stage13-16	meso	ventmidline	ct
																			stage11-12	VNC	ganglionmothercell	Slbp		stage13-16	meso	ventmidline	hig
																			stage11-12	VNC	ganglionmothercell	Slbp		stage13-16	meso	ventmidline	jing
																			stage11-12	VNC	lateral cord	Dr		stage13-16	meso	ventmidline	nvy
																			stage11-12	VNC	lateral cord	en		stage13-16	meso	vent midline	fkh
																			stage11-12	VNC	lateral cord	l(1)sc		stage13-16	meso	visceral branch	knrl
																			stage11-12	VNC	lateral cord glia	fkh		stage13-16	meso	visceral muscle	argos
																			stage11-12	VNC	lateral cord glia	hb		stage13-16	meso	visceral muscle	betaTub60D
																			stage11-12	VNC	lateral cord glia	neur		stage13-16	meso	visceral muscle	htl
																			stage11-12	VNC	lateral cord glia	zfh1		stage13-16	meso	visceral muscle	Mef2
																			stage11-12	VNC	lateral cord neuron	E2f		stage13-16	meso	visceral muscle	slp2
																			stage11-12	VNC	lateral cord neuron	neur		stage13-16	meso	visceral muscle	spi
																			stage11-12	VNC	lateral cord neuron	run		stage13-16	meso	visceral muscle	wg
																			stage11-12	VNC	lateral cord neuron	zfh1		stage13-16	meso	visceralbranch	kni
																			stage11-12	VNC	lateral cord surface glia	E2f		stage13-16	meso	visceralbranch	retn
																			stage11-12	VNC	lateralcordglia	delta		stage13-16	meso	visceralmuscle	salm
																			stage11-12	VNC	lateralcordglia	pros		stage13-16	meso	visceralmuscle	exd
																			stage11-12	VNC	lateralcordglia	Slbp		stage13-16	meso	visceralmuscle	Hand
																			stage11-12	VNC	lateralcordneuron	delta		stage13-16	meso	visceralmuscle	opa
																			stage11-12	VNC	lateralcordneuron	pros		stage13-16	meso	visceralmuscle	rho
																			stage11-12	VNC	lateralcordneuron	Slbp		stage13-16	meso	somatic muscle	betaTub60D
																			stage11-12	VNC	lateralcordneuron	toy		stage13-16	meso	somatic muscle	Mef2
																			stage11-12	VNC	lateralcordsurfaceglia	mira		stage13-16	meso	somaticmuscle	ap
																			stage11-12	VNC	lateralcordsurfaceglia	Slbp		stage13-16	meso	somaticmuscle	exd
																			stage11-12	VNC	lateralcordsurfaceglia	toy		stage13-16	meso	somaticmuscle	jing
																			stage11-12	VNC	vent nerve cord PR	ac		stage13-16	meso	somaticmuscle	ko
																			stage11-12	VNC	vent nerve cord PR	Adf1		stage13-16	meso	muscle sys	betaTub60D
																			stage11-12	VNC	vent nerve cord PR	cas		stage13-16	meso	muscle sys	Dr
																			stage11-12	VNC	vent nerve cord PR	E2f		stage13-16	meso	muscle sys	htl
																			stage11-12	VNC	vent nerve cord PR	en		stage13-16	meso	muscle sys	Mef2
																			stage11-12	VNC	vent nerve cord PR	gsb		stage13-16	meso	muscle sys	ppa
																			stage11-12	VNC	vent nerve cord PR	hb		stage13-16	meso	musclesys	ab
																			stage11-12	VNC	vent nerve cord PR	hkb		stage13-16	meso	musclesys	exd
																			stage11-12	VNC	vent nerve cord PR	kr		stage13-16	meso	musclesys	jing
																			stage11-12	VNC	vent nerve cord PR	neur		stage13-16	meso	musclesys	ko
																			stage11-12	VNC	vent nerve cord PR	nub		stage13-16	meso	musclesys	pnt
																			stage11-12	VNC	vent nerve cord PR	pnr		stage13-16	meso	musclesys	retn
																			stage11-12	VNC	vent nerve cord PR	run		stage13-16	meso	fat body	odd
																			stage11-12	VNC	vent nerve cord PR	S		stage13-16	meso	fat body	zfh1
																			stage11-12	VNC	vent nerve cord PR	sax		stage13-16	meso	fatbody	arg
																			stage11-12	VNC	vent nerve cord PR	sna		stage13-16	meso	circulatory sys	tin
																			stage11-12	VNC	vent nerve cord PR	Su(H)		stage13-16	meso	circulatory sys	Ubx
																			stage11-12	VNC	vent nerve cord PR	tsh		stage13-16	meso	circulatorysys	Hand
																			stage11-12	VNC	vent nerve cord PR	tup		stage13-16	meso	circulatorysys	pnt
																			stage11-12	VNC	vent nerve cord PR	twi		stage13-16	meso	lymph gland	Ance
																			stage11-12	VNC	vent nerve cord PR	Ubx		stage13-16	meso	lymph gland	antp
																			stage11-12	VNC	ventnervecordPR	ap		stage13-16	meso	lymph gland	odd
																			stage11-12	VNC	ventnervecordPR	ase		stage13-16	meso	lymph gland	zfh1
																			stage11-12	VNC	ventnervecordPR	Caki		stage13-16	meso	lymphgland	mus209
																			stage11-12	VNC	ventnervecordPR	comm		stage13-16	meso	pericardial cell	htl
																			stage11-12	VNC	ventnervecordPR	delta		stage13-16	meso	pericardial cell	odd
																			stage11-12	VNC	ventnervecordPR	Dfd		stage13-16	meso	pericardial cell	zfh1
																			stage11-12	VNC	ventnervecordPR	Dref		stage13-16	meso	pericardialcell	eve
																			stage11-12	VNC	ventnervecordPR	esg		stage13-16	meso	pericardialcell	rho
																			stage11-12	VNC	ventnervecordPR	eve		stage13-16	meso	gonad	mus209
																			stage11-12	VNC	ventnervecordPR	ey		stage13-16	meso	gonad	knrl
																			stage11-12	VNC	ventnervecordPR	hig		stage13-16	meso	gonad	neur
																			stage11-12	VNC	ventnervecordPR	HLHm5		stage13-16	meso	longitudinal visceral muscle fibers	argos
																			stage11-12	VNC	ventnervecordPR	ind		stage13-16	meso	longitudinalvisceralmusclefibers	pnt
																			stage11-12	VNC	ventnervecordPR	jing		stage13-16	meso	adult muscle precursor PR	betaTub60D
																			stage11-12	VNC	ventnervecordPR	kr		stage13-16	meso	adult muscle precursor PR	htl
																			stage11-12	VNC	ventnervecordPR	lola		stage13-16	meso	gonad	ftz-f1
																			stage11-12	VNC	ventnervecordPR	Mes4		stage13-16	meso	visceral muscle	stumps
																			stage11-12	VNC	ventnervecordPR	mira		stage13-16	meso	visceral muscle of esophagus	stumps
																			stage11-12	VNC	ventnervecordPR	mus209		stage13-16	vnc	vent nerve cord	Adf1
																			stage11-12	VNC	ventnervecordPR	nvy		stage13-16	vnc	vent nerve cord	br
																			stage11-12	VNC	ventnervecordPR	pnt		stage13-16	vnc	vent nerve cord	cas
																			stage11-12	VNC	ventnervecordPR	pros		stage13-16	vnc	vent nerve cord	CG12177
																			stage11-12	VNC	ventnervecordPR	salm		stage13-16	vnc	vent nerve cord	Dr
																			stage11-12	VNC	ventnervecordPR	sc		stage13-16	vnc	vent nerve cord	E2f
																			stage11-12	VNC	ventnervecordPR	Slbp		stage13-16	vnc	vent nerve cord	en
																			stage11-12	VNC	ventnervecordPR	vnd		stage13-16	vnc	vent nerve cord	hb
																			stage11-12	VNC	ventsensorycomplexSA	Dfd		stage13-16	vnc	vent nerve cord	hkb
																			stage11-12	VNC	ventsensorycomplexSA	lola		stage13-16	vnc	vent nerve cord	kr
																			stage11-12	VNC	ventsensorycomplexSA	mira		stage13-16	vnc	vent nerve cord	l(1)sc
																			stage11-12	VNC	ventsensorycomplexSA	nvy		stage13-16	vnc	vent nerve cord	neur
																			stage11-12	VNC	ventsensorycomplexSA	pros		stage13-16	vnc	vent nerve cord	ppa
																								stage13-16	vnc	vent nerve cord	run
																								stage13-16	vnc	vent nerve cord	slp1
																								stage13-16	vnc	vent nerve cord	slp2
																								stage13-16	vnc	vent nerve cord	sna
																								stage13-16	vnc	vent nerve cord	Su(H)
																								stage13-16	vnc	vent nerve cord	tsh
																								stage13-16	vnc	vent nerve cord	tup
																								stage13-16	vnc	vent nerve cord	twi
																								stage13-16	vnc	vent nerve cord	Ubx
																								stage13-16	vnc	vent nerve cord	vg
																								stage13-16	vnc	vent nerve cord	zfh1
																								stage13-16	vnc	vent sensory complex PR	Dr
																								stage13-16	vnc	vent sensory complex PR	neur
																								stage13-16	vnc	vent sensory complex PR	run
																								stage13-16	vnc	vent sensory complex PR	sna
																								stage13-16	vnc	vent sensory complex PR	spi
																								stage13-16	vnc	vent sensory complex PR	Su(H)
																								stage13-16	vnc	vent sensory complex PR	kr
																								stage13-16	vnc	ventnervecord	ap
																								stage13-16	vnc	ventnervecord	ase
																								stage13-16	vnc	ventnervecord	Caki
																								stage13-16	vnc	ventnervecord	dap
																								stage13-16	vnc	ventnervecord	salm
																								stage13-16	vnc	ventnervecord	comm
																								stage13-16	vnc	ventnervecord	ct
																								stage13-16	vnc	ventnervecord	Dfd
																								stage13-16	vnc	ventnervecord	Dref
																								stage13-16	vnc	ventnervecord	Dscam
																								stage13-16	vnc	ventnervecord	exd
																								stage13-16	vnc	ventnervecord	ey
																								stage13-16	vnc	ventnervecord	hig
																								stage13-16	vnc	ventnervecord	ind
																								stage13-16	vnc	ventnervecord	jing
																								stage13-16	vnc	ventnervecord	kr
																								stage13-16	vnc	ventnervecord	lola
																								stage13-16	vnc	ventnervecord	Med
																								stage13-16	vnc	ventnervecord	Mes4
																								stage13-16	vnc	ventnervecord	mira
																								stage13-16	vnc	ventnervecord	mus209
																								stage13-16	vnc	ventnervecord	nvy
																								stage13-16	vnc	ventnervecord	pnt
																								stage13-16	vnc	ventnervecord	Poxn
																								stage13-16	vnc	ventnervecord	pros
																								stage13-16	vnc	ventnervecord	Scr
																								stage13-16	vnc	ventnervecord	Slbp
																								stage13-16	vnc	ventnervecord	toy
																								stage13-16	vnc	ventnervecord	vnd
																								stage13-16	vnc	salivary gland body	Adf1
																								stage13-16	vnc	salivarygland	Phm
																								stage13-16	vnc	salivaryglandbody	Phm
																								stage13-16	vnc	ventsensorycomplexPR	ase
																								stage13-16	vnc	ventsensorycomplexPR	dap
																								stage13-16	vnc	ventsensorycomplexPR	ct
																								stage13-16	vnc	ventsensorycomplexPR	kr
																								stage13-16	vnc	ventsensorycomplexPR	lola
																								stage13-16	vnc	ventsensorycomplexPR	mira
																								stage13-16	vnc	ventsensorycomplexPR	nvy
																								stage13-16	vnc	ventsensorycomplexPR	Poxn
																								stage13-16	vnc	lateral cord	Dr
																								stage13-16	vnc	lateral cord glia	cas
																								stage13-16	vnc	lateral cord glia	neur
																								stage13-16	vnc	lateral cord glia	run
																								stage13-16	vnc	lateral cord glia	tup
																								stage13-16	vnc	lateral cord glia	twi
																								stage13-16	vnc	lateral cord glia	zfh1
																								stage13-16	vnc	lateral cord neuron	cas
																								stage13-16	vnc	lateral cord neuron	Dr
																								stage13-16	vnc	lateral cord neuron	en
																								stage13-16	vnc	lateral cord neuron	neur
																								stage13-16	vnc	lateral cord neuron	tup
																								stage13-16	vnc	lateral cord neuron	twi
																								stage13-16	vnc	lateral cord neuron	zfh1
																								stage13-16	vnc	lateral cord surface glia	neur
																								stage13-16	vnc	lateralcord	Scr
																								stage13-16	vnc	lateralcord	toy
																								stage13-16	vnc	lateralcordglia	exd
																								stage13-16	vnc	lateralcordglia	pros
																								stage13-16	vnc	lateralcordneuron	ap
																								stage13-16	vnc	lateralcordneuron	comm
																								stage13-16	vnc	lateralcordneuron	exd
																								stage13-16	vnc	lateralcordneuron	nvy
																								stage13-16	vnc	lateralcordneuron	toy
																								stage13-16	vnc	lateralcordsurfaceglia	mira
																								stage13-16	vnc	lateral cord	Nos
																								stage13-16	vnc	lateral cord glia	Nos
																								stage13-16	vnc	lateral cord neuron	nub
																								stage13-16	vnc	lateral cord neuron	pnr
																								stage13-16	vnc	vent nerve cord	Nos
																								stage13-16	vnc	vent nerve cord	nub
																								stage13-16	vnc	vent nerve cord	pnr
																								stage13-16	vnc	hypocerebral ganglion	tup
																								stage13-16	vnc	hypocerebral ganglion	twi
																								stage13-16	vnc	proventricular ganglion	tup
																								stage13-16	vnc	proventricular ganglion	twi
